# Supplementary material for: 4-Chloro­anilinium 2-carb­oxy­acetate
Source: Acta Crystallogr Sect E Struct Rep Online. 2012 Jun 13;68(Pt 7):o2079. doi: 10.1107/S1600536812025469 (PMC3393895; doi:10.1107/S1600536812025469)
Supplement: Supplementary file 1 [file e-68-o2079-sup1.cif]

##############################################################################
#                                                                            #
# This CIF contains the data in a paper accepted for publication in          #
# Acta Crystallographica Section E. It conforms to the requirements of       #
# Notes for Authors for Acta Crystallographica Section E, and has been       #
# peer reviewed under the auspices of the IUCr Commission on Journals.       #
#                                                                            #
# Full details of the Crystallographic Information File format               #
# are given in the paper "The Crystallographic Information File (CIF):       #
# a New Standard Archive File for Crystallography" by S. R. Hall, F. H.      #
# Allen and I. D. Brown [Acta Cryst. (1991), A47, 655-685].                  #
#                                                                            #
# The current version of the core CIF dictionary is obtainable from          #
# ftp://ftp.iucr.org/pub/cif_core.dic.                                       #
#                                                                            #
# Software is freely available for graphical display of the structure(s)     #
# in this CIF. For information consult the CIF software page                 #
# http://www.iucr.org/resources/cif/software.                                #
#                                                                            #
# This file may be used for bona fide research purposes within the           #
# scientific community so long as proper attribution is given to the journal # 
# article from which it was obtained.                                        #
#                                                                            #
##############################################################################
data_I
_audit_creation_method     SHELXL-97
_chemical_name_systematic
;
4-Chloroanilinium 2-carboxyacetate
;
_chemical_name_common     ?
_chemical_formula_moiety     'C6 H7 Cl N +, C3 H3 O4 -'
_chemical_formula_sum     'C9 H10 Cl N O4'
_chemical_formula_iupac     'C6 H7 Cl N +, C3 H3 O4 -'
_chemical_formula_weight     231.63
_chemical_melting_point     ?
_symmetry_cell_setting     monoclinic
_symmetry_space_group_name_H-M     'P 21/c'
_symmetry_space_group_name_Hall     '-P 2ybc '
loop_
    _symmetry_equiv_pos_as_xyz
    'x, y, z'
    '-x, y+1/2, -z+1/2'
    '-x, -y, -z'
    'x, -y-1/2, z-1/2'
_cell_length_a     12.8272(19)
_cell_length_b     9.2273(10)
_cell_length_c     8.4114(13)
_cell_angle_alpha     90.00
_cell_angle_beta     93.809(2)
_cell_angle_gamma     90.00
_cell_volume     993.4(2)
_cell_formula_units_Z     4
_cell_measurement_reflns_used     2259
_cell_measurement_theta_min     2.72
_cell_measurement_theta_max     27.48
_cell_measurement_temperature     153(2)
_exptl_crystal_description     'block'
_exptl_crystal_colour     'colourless'
_exptl_crystal_size_max     0.10
_exptl_crystal_size_mid     0.05
_exptl_crystal_size_min     0.05
_exptl_crystal_density_diffrn     1.549
_exptl_crystal_density_meas     ?
_exptl_crystal_density_method     'not measured'
_exptl_crystal_F_000     480
_exptl_absorpt_coefficient_mu     0.377
_exptl_absorpt_correction_type     multi-scan
_exptl_absorpt_process_details     '(<i>CrystalClear</i>; Rigaku, 2005)'
_exptl_absorpt_correction_T_min     0.910
_exptl_absorpt_correction_T_max     1.000
_exptl_special_details     ?
_diffrn_ambient_temperature     153(2)
_diffrn_radiation_type     MoK\a
_diffrn_radiation_wavelength     0.71073
_diffrn_radiation_source     'fine-focus sealed tube'
_diffrn_radiation_monochromator     graphite
_diffrn_measurement_device_type     'Rigaku Mercury CCD'
_diffrn_measurement_method     'CCD profile fitting'
_diffrn_detector_area_resol_mean     13.6612
_diffrn_reflns_number     6935
_diffrn_reflns_av_R_equivalents     0.0251
_diffrn_reflns_av_sigmaI/netI     0.0279
_diffrn_reflns_theta_min     2.72
_diffrn_reflns_theta_max     27.48
_diffrn_reflns_theta_full     27.48
_diffrn_measured_fraction_theta_max     0.993
_diffrn_measured_fraction_theta_full     0.993
_diffrn_reflns_limit_h_min     -16
_diffrn_reflns_limit_h_max     16
_diffrn_reflns_limit_k_min     -9
_diffrn_reflns_limit_k_max     11
_diffrn_reflns_limit_l_min     -10
_diffrn_reflns_limit_l_max     10
_diffrn_standards_number     ?
_diffrn_standards_interval_count     ?
_diffrn_standards_interval_time     ?
_diffrn_standards_decay_%     ?
_refine_special_details
;
 Refinement of F^2^ against ALL reflections.  The weighted R-factor wR and
 goodness of fit S are based on F^2^, conventional R-factors R are based
 on F, with F set to zero for negative F^2^. The threshold expression of
 F^2^ > 2sigma(F^2^) is used only for calculating R-factors(gt) etc. and is
 not relevant to the choice of reflections for refinement.  R-factors based
 on F^2^ are statistically about twice as large as those based on F, and R-
 factors based on ALL data will be even larger.
;
_reflns_number_total     2259
_reflns_number_gt     1985
_reflns_threshold_expression     >2sigma(I)
_refine_ls_structure_factor_coef     Fsqd
_refine_ls_matrix_type     full
_refine_ls_R_factor_all     0.0403
_refine_ls_R_factor_gt     0.0339
_refine_ls_wR_factor_gt     0.0842
_refine_ls_wR_factor_ref     0.0877
_refine_ls_goodness_of_fit_ref     1.055
_refine_ls_restrained_S_all     1.071
_refine_ls_number_reflns     2259
_refine_ls_number_parameters     137
_refine_ls_number_restraints     4
_refine_ls_hydrogen_treatment     constr
_refine_ls_weighting_scheme     calc
_refine_ls_weighting_details
         'calc w=1/[\s^2^(Fo^2^)+(0.0471P)^2^+0.2506P] where P=(Fo^2^+2Fc^2^)/3'
_atom_sites_solution_hydrogens     geom
_atom_sites_solution_primary     direct
_atom_sites_solution_secondary     difmap
_refine_ls_shift/su_max     0.000
_refine_ls_shift/su_mean     0.000
_refine_diff_density_max     0.324
_refine_diff_density_min     -0.271
_refine_ls_extinction_method     none
_refine_ls_extinction_coef     ?
loop_
    _atom_type_symbol
    _atom_type_description
    _atom_type_scat_dispersion_real
    _atom_type_scat_dispersion_imag
    _atom_type_scat_source
    'C' 'C' 0.0033 0.0016
                         'International Tables Vol C Tables 4.2.6.8 and 6.1.1.4'
    'H' 'H' 0.0000 0.0000
                         'International Tables Vol C Tables 4.2.6.8 and 6.1.1.4'
    'N' 'N' 0.0061 0.0033
                         'International Tables Vol C Tables 4.2.6.8 and 6.1.1.4'
    'O' 'O' 0.0106 0.0060
                         'International Tables Vol C Tables 4.2.6.8 and 6.1.1.4'
    'Cl' 'Cl' 0.1484 0.1585
                         'International Tables Vol C Tables 4.2.6.8 and 6.1.1.4'
_computing_data_collection     '<i>CrystalClear</i> (Rigaku, 2005)'
_computing_cell_refinement     '<i>CrystalClear</i> (Rigaku, 2005)'
_computing_data_reduction     '<i>CrystalClear</i> (Rigaku, 2005)'
_computing_structure_solution     '<i>SHELXS97</i> (Sheldrick, 2008)'
_computing_structure_refinement     '<i>SHELXL97</i> (Sheldrick, 2008)'
_computing_molecular_graphics     '<i>SHELXTL</i>  (Sheldrick, 2008)'
_computing_publication_material     '<i>SHELXTL</i>  (Sheldrick, 2008)'
loop_
    _atom_site_type_symbol
    _atom_site_label
    _atom_site_fract_x
    _atom_site_fract_y
    _atom_site_fract_z
    _atom_site_U_iso_or_equiv
    _atom_site_adp_type
    _atom_site_calc_flag
    _atom_site_refinement_flags
    _atom_site_occupancy
    _atom_site_symmetry_multiplicity
    _atom_site_disorder_assembly
    _atom_site_disorder_group
    Cl Cl1 0.58798(3) 0.24099(5) 0.04636(6) 0.03142(14) Uani d . 1 1 . .
    O O1 0.05355(8) 0.92647(10) 0.25990(11) 0.0154(2) Uani d . 1 1 . .
    O O2 0.12165(8) 1.07190(10) 0.45291(12) 0.0164(2) Uani d . 1 1 . .
    O O3 0.16242(8) 0.58923(10) 0.41276(12) 0.0176(2) Uani d . 1 1 . .
    O O4 -0.00722(7) 0.64921(10) 0.40573(11) 0.0150(2) Uani d D 1 1 . .
    H H4 -0.0212 0.5744 0.3562 0.022 Uiso d RD 1 1 . .
    N N1 0.16273(9) 0.31425(13) 0.27635(14) 0.0144(3) Uani d D 1 1 . .
    H H1A 0.1611 0.3942 0.3353 0.022 Uiso calc RD 1 1 . .
    H H1B 0.1469 0.2379 0.3348 0.022 Uiso calc RD 1 1 . .
    H H1C 0.1165 0.3220 0.1930 0.022 Uiso calc RD 1 1 . .
    C C9 0.09274(11) 0.67518(15) 0.43794(15) 0.0125(3) Uani d . 1 1 . .
    C C7 0.09565(10) 0.95030(15) 0.39848(16) 0.0119(3) Uani d . 1 1 . .
    C C4 0.26723(10) 0.29563(15) 0.22045(15) 0.0137(3) Uani d . 1 1 . .
    C C1 0.46232(12) 0.26233(17) 0.11081(19) 0.0203(3) Uani d . 1 1 . .
    C C8 0.11608(11) 0.82132(15) 0.51033(16) 0.0139(3) Uani d . 1 1 . .
    H H8A 0.1889 0.8233 0.5495 0.017 Uiso calc R 1 1 . .
    H H8B 0.0743 0.8332 0.6014 0.017 Uiso calc R 1 1 . .
    C C6 0.39676(12) 0.14367(17) 0.11557(19) 0.0217(3) Uani d . 1 1 . .
    H H6A 0.4186 0.0533 0.0817 0.026 Uiso calc R 1 1 . .
    C C5 0.29804(12) 0.16053(16) 0.17131(17) 0.0186(3) Uani d . 1 1 . .
    H H5A 0.2532 0.0816 0.1755 0.022 Uiso calc R 1 1 . .
    C C2 0.43096(12) 0.39847(17) 0.15827(18) 0.0206(3) Uani d . 1 1 . .
    H H2A 0.4755 0.4776 0.1531 0.025 Uiso calc R 1 1 . .
    C C3 0.33224(11) 0.41483(16) 0.21357(17) 0.0174(3) Uani d . 1 1 . .
    H H3A 0.3098 0.5054 0.2459 0.021 Uiso calc R 1 1 . .
loop_
    _atom_site_aniso_label
    _atom_site_aniso_U_11
    _atom_site_aniso_U_22
    _atom_site_aniso_U_33
    _atom_site_aniso_U_12
    _atom_site_aniso_U_13
    _atom_site_aniso_U_23
    Cl1 0.0211(2) 0.0287(3) 0.0460(3) 0.00583(15) 0.01430(18) 0.00397(18)
    O1 0.0212(5) 0.0124(5) 0.0121(5) 0.0001(4) -0.0013(4) -0.0001(4)
    O2 0.0213(5) 0.0111(5) 0.0167(5) -0.0022(4) 0.0002(4) -0.0015(4)
    O3 0.0179(5) 0.0131(5) 0.0219(5) 0.0021(4) 0.0030(4) -0.0023(4)
    O4 0.0165(5) 0.0108(5) 0.0171(5) 0.0002(4) -0.0019(4) -0.0018(4)
    N1 0.0143(5) 0.0126(6) 0.0161(6) 0.0000(4) -0.0005(5) -0.0010(4)
    C9 0.0177(6) 0.0113(7) 0.0086(6) 0.0002(5) 0.0012(5) 0.0032(5)
    C7 0.0105(6) 0.0126(7) 0.0129(6) 0.0013(5) 0.0028(5) -0.0005(5)
    C4 0.0141(6) 0.0146(7) 0.0122(6) 0.0012(5) -0.0005(5) 0.0002(5)
    C1 0.0154(7) 0.0235(8) 0.0223(7) 0.0046(6) 0.0043(6) 0.0032(6)
    C8 0.0164(6) 0.0122(7) 0.0126(6) 0.0007(5) -0.0011(5) -0.0008(5)
    C6 0.0251(8) 0.0154(8) 0.0249(8) 0.0049(6) 0.0032(6) -0.0008(6)
    C5 0.0205(7) 0.0142(8) 0.0210(7) -0.0005(5) 0.0000(6) -0.0006(5)
    C2 0.0187(7) 0.0187(8) 0.0245(8) -0.0026(6) 0.0028(6) 0.0023(6)
    C3 0.0187(7) 0.0131(7) 0.0203(7) 0.0011(5) 0.0003(6) -0.0016(5)
_geom_special_details
;
 All esds (except the esd in the dihedral angle between two l.s. planes)
 are estimated using the full covariance matrix.  The cell esds are taken
 into account individually in the estimation of esds in distances, angles
 and torsion angles; correlations between esds in cell parameters are only
 used when they are defined by crystal symmetry.  An approximate (isotropic)
 treatment of cell esds is used for estimating esds involving l.s. planes.
;
loop_
    _geom_bond_atom_site_label_1
    _geom_bond_atom_site_label_2
    _geom_bond_site_symmetry_2
    _geom_bond_distance
    _geom_bond_publ_flag
    Cl1 C1 . 1.7455(16) ?
    O1 C7 . 1.2709(16) ?
    O2 C7 . 1.2488(17) ?
    O3 C9 . 1.2238(17) ?
    O4 C9 . 1.3149(16) ?
    O4 H4 . 0.8200 ?
    N1 C4 . 1.4598(17) ?
    N1 H1A . 0.8900 ?
    N1 H1B . 0.8900 ?
    N1 H1C . 0.8900 ?
    C9 C8 . 1.5015(19) ?
    C7 C8 . 1.5289(18) ?
    C4 C5 . 1.379(2) ?
    C4 C3 . 1.384(2) ?
    C1 C6 . 1.383(2) ?
    C1 C2 . 1.386(2) ?
    C8 H8A . 0.9700 ?
    C8 H8B . 0.9700 ?
    C6 C5 . 1.388(2) ?
    C6 H6A . 0.9300 ?
    C5 H5A . 0.9300 ?
    C2 C3 . 1.386(2) ?
    C2 H2A . 0.9300 ?
    C3 H3A . 0.9300 ?
loop_
    _geom_angle_atom_site_label_1
    _geom_angle_atom_site_label_2
    _geom_angle_atom_site_label_3
    _geom_angle_site_symmetry_1
    _geom_angle_site_symmetry_3
    _geom_angle
    _geom_angle_publ_flag
    C9 O4 H4 . . 115.8 ?
    C4 N1 H1A . . 109.5 ?
    C4 N1 H1B . . 109.5 ?
    H1A N1 H1B . . 109.5 ?
    C4 N1 H1C . . 109.5 ?
    H1A N1 H1C . . 109.5 ?
    H1B N1 H1C . . 109.5 ?
    O3 C9 O4 . . 124.03(13) ?
    O3 C9 C8 . . 121.60(12) ?
    O4 C9 C8 . . 114.37(11) ?
    O2 C7 O1 . . 125.35(12) ?
    O2 C7 C8 . . 116.31(11) ?
    O1 C7 C8 . . 118.34(12) ?
    C5 C4 C3 . . 121.36(13) ?
    C5 C4 N1 . . 119.37(12) ?
    C3 C4 N1 . . 119.25(12) ?
    C6 C1 C2 . . 121.38(14) ?
    C6 C1 Cl1 . . 119.71(12) ?
    C2 C1 Cl1 . . 118.91(12) ?
    C9 C8 C7 . . 115.35(11) ?
    C9 C8 H8A . . 108.4 ?
    C7 C8 H8A . . 108.4 ?
    C9 C8 H8B . . 108.4 ?
    C7 C8 H8B . . 108.4 ?
    H8A C8 H8B . . 107.5 ?
    C1 C6 C5 . . 119.42(14) ?
    C1 C6 H6A . . 120.3 ?
    C5 C6 H6A . . 120.3 ?
    C4 C5 C6 . . 119.25(14) ?
    C4 C5 H5A . . 120.4 ?
    C6 C5 H5A . . 120.4 ?
    C1 C2 C3 . . 118.99(14) ?
    C1 C2 H2A . . 120.5 ?
    C3 C2 H2A . . 120.5 ?
    C4 C3 C2 . . 119.60(13) ?
    C4 C3 H3A . . 120.2 ?
    C2 C3 H3A . . 120.2 ?
loop_
    _geom_hbond_atom_site_label_D
    _geom_hbond_atom_site_label_H
    _geom_hbond_atom_site_label_A
    _geom_hbond_site_symmetry_A
    _geom_hbond_distance_DH
    _geom_hbond_distance_HA
    _geom_hbond_distance_DA
    _geom_hbond_angle_DHA
    O4 H4 O1 2_545 0.82 1.71 2.5314(14) 175.5
    N1 H1B O2 1_545 0.89 1.87 2.7546(16) 176.2
    N1 H1C O4 2_545 0.89 2.25 2.8702(15) 126.9
    N1 H1C O2 4_575 0.89 2.25 2.9313(15) 133.2
    N1 H1A O3 . 0.89 1.91 2.7848(15) 165.7
    C3 H3A O3 . 0.93 2.55 3.2599(18) 134
_iucr_refine_instructions_details
;
TITL 1 in P2(1)/c
CELL 0.71073  12.8272   9.2273   8.4114  90.000  93.809  90.000
ZERR   4.00   0.0019   0.0010   0.0013   0.000   0.002   0.000
LATT  1
SYMM -X, 0.5+Y, 0.5-Z
SFAC C H N O CL
UNIT 36 40 4 16 4
L.S. 9
BOND $H
FMAP 2
PLAN 20
acta
mpla o1 o2 c7
mpla o3 o4 c9
mpla c1 c2 c3 c4 c5 c6
mpla n1 cl1
DFIX 0.90 0.002 N1 H1A N1 H1B N1 H1C
DFIX 0.82 0.0002 O4 H4
EQIV $1 -x, y-1/2, -z+1/2
EQIV $2 x, y-1, z
EQIV $3 -x, y-1/2, -z+1/2
EQIV $4  x, -y+3/2, z-1/2
HTAB O4 O1_$1
HTAB N1 O2_$2
HTAB N1 O4_$3
HTAB N1 O2_$4
HTAB N1 O3
WGHT    0.047100    0.250600
FVAR       1.12452
CL1   5    0.587984    0.240994    0.046363    11.00000    0.02114    0.02872 =
         0.04601    0.00397    0.01430    0.00583
O1    4    0.053548    0.926475    0.259900    11.00000    0.02121    0.01244 =
         0.01208   -0.00013   -0.00128    0.00010
O2    4    0.121651    1.071903    0.452908    11.00000    0.02129    0.01108 =
         0.01666   -0.00146    0.00017   -0.00220
O3    4    0.162418    0.589232    0.412756    11.00000    0.01792    0.01313 =
         0.02189   -0.00233    0.00303    0.00212
O4    4   -0.007223    0.649212    0.405726    11.00000    0.01654    0.01081 =
         0.01712   -0.00178   -0.00192    0.00016
AFIX   3
H4    2   -0.021157    0.574383    0.356190    11.00000   -1.50000
AFIX   0
N1    3    0.162730    0.314255    0.276351    11.00000    0.01433    0.01258 =
         0.01607   -0.00102   -0.00050   -0.00002
AFIX 137
H1A   2    0.161092    0.394196    0.335336    11.00000   -1.50000
H1B   2    0.146851    0.237934    0.334760    11.00000   -1.50000
H1C   2    0.116538    0.321992    0.193037    11.00000   -1.50000
AFIX   0
C9    1    0.092743    0.675175    0.437944    11.00000    0.01771    0.01132 =
         0.00856    0.00317    0.00118    0.00024
C7    1    0.095649    0.950302    0.398481    11.00000    0.01046    0.01257 =
         0.01287   -0.00049    0.00284    0.00131
C4    1    0.267228    0.295625    0.220449    11.00000    0.01412    0.01457 =
         0.01225    0.00023   -0.00047    0.00117
C1    1    0.462321    0.262328    0.110805    11.00000    0.01541    0.02353 =
         0.02229    0.00321    0.00432    0.00456
C8    1    0.116082    0.821315    0.510327    11.00000    0.01643    0.01225 =
         0.01265   -0.00080   -0.00113    0.00065
AFIX  23
H8A   2    0.188918    0.823294    0.549503    11.00000   -1.20000
H8B   2    0.074265    0.833247    0.601373    11.00000   -1.20000
AFIX   0
C6    1    0.396764    0.143667    0.115573    11.00000    0.02505    0.01542 =
         0.02487   -0.00076    0.00316    0.00487
AFIX  43
H6A   2    0.418631    0.053346    0.081731    11.00000   -1.20000
AFIX   0
C5    1    0.298038    0.160534    0.171308    11.00000    0.02050    0.01421 =
         0.02103   -0.00062   -0.00002   -0.00046
AFIX  43
H5A   2    0.253174    0.081650    0.175471    11.00000   -1.20000
AFIX   0
C2    1    0.430957    0.398469    0.158274    11.00000    0.01867    0.01869 =
         0.02455    0.00233    0.00280   -0.00262
AFIX  43
H2A   2    0.475473    0.477638    0.153102    11.00000   -1.20000
AFIX   0
C3    1    0.332235    0.414835    0.213571    11.00000    0.01871    0.01312 =
         0.02031   -0.00156    0.00028    0.00105
AFIX  43
H3A   2    0.309816    0.505382    0.245859    11.00000   -1.20000
HKLF 4
REM  1 in P2(1)/c
REM R1 =  0.0339 for   1985 Fo > 4sig(Fo)  and  0.0403 for all   2259 data
REM    137 parameters refined using      4 restraints
END
WGHT      0.0471      0.2590
REM Highest difference peak  0.324,  deepest hole -0.271,  1-sigma level  0.053
Q1    1   0.1045  0.7561  0.4702  11.00000  0.05    0.32
Q2    1   0.1051  0.8792  0.4516  11.00000  0.05    0.32
Q3    1   0.2929  0.3570  0.1865  11.00000  0.05    0.25
Q4    1   0.4557  0.3256  0.1618  11.00000  0.05    0.25
Q5    1   0.4362  0.2035  0.1460  11.00000  0.05    0.25
Q6    1  -0.0339  0.5144  0.2941  11.00000  0.05    0.23
Q7    1   0.2257  0.3068  0.2440  11.00000  0.05    0.23
Q8    1   0.2750  0.2412  0.1738  11.00000  0.05    0.21
Q9    1   0.2789  0.1364  0.1595  11.00000  0.05    0.19
Q10   1   0.6227  0.3061  0.1055  11.00000  0.05    0.18
Q11   1   0.3802  0.3916  0.1958  11.00000  0.05    0.18
Q12   1   0.1028  0.8254  0.5490  11.00000  0.05    0.18
Q13   1   0.0731  0.9402  0.3093  11.00000  0.05    0.18
Q14   1   0.4430  0.4387  0.1321  11.00000  0.05    0.18
Q15   1   0.5026  0.2560  0.0867  11.00000  0.05    0.17
Q16   1   0.0927  0.9384  0.2061  11.00000  0.05    0.16
Q17   1   0.4144  0.1008  0.1351  11.00000  0.05    0.15
Q18   1   0.3390  0.1531  0.1353  11.00000  0.05    0.15
Q19   1   0.6008  0.1377  0.0924  11.00000  0.05    0.15
Q20   1   0.3539  0.1595  0.1775  11.00000  0.05    0.15
;
data_global
_journal_date_recd_electronic     2012-05-23
_journal_date_accepted     2012-06-05
_journal_name_full     'Acta Crystallographica, Section E'
_journal_year     2012
_journal_volume     68
_journal_issue      7
_journal_page_first     o2079
_journal_page_last     o2079
_journal_paper_category     QO
_journal_paper_doi     10.1107/S1600536812025469
_journal_coeditor_code     BX2414
_publ_contact_author_name     'Min-Min Zhao'
_publ_contact_author_address
;
College of Chemistry and Chemical Engineering,
Southeast UniVersity,
Nanjing 210096,
P. R. China
;
_publ_contact_author_email     chenxinyuanseu@yahoo.com.cn
_publ_contact_author_fax     '862552090598'
_publ_contact_author_phone     '862552090598'
_publ_section_title
;
4-Chloroanilinium 2-carboxyacetate
;
loop_
    _publ_author_name
    _publ_author_footnote
    _publ_author_address
    'Min-Min Zhao' .
;
College of Chemistry and Chemical Engineering,
Southeast University,
Nanjing 210096,
People's Republic of China
;
