# Supplementary material for: 4-Chloro­anilinium 2-carb­oxy­acetate
Source: Acta Crystallogr Sect E Struct Rep Online. 2012 Jun 13;68(Pt 7):o2079. doi: 10.1107/S1600536812025469 (PMC3393895; doi:10.1107/S1600536812025469)
Supplement: Supplementary file 2 [file e-68-o2079-Isup2.hkl]

# 
# h,k,l, Fc-squared, Fo-squared, sigma(Fo-squared) and status flag 
# 
data_I
_shelx_title ' 1 in P2(1)/c' 
_shelx_refln_list_code          4 
_shelx_F_calc_maximum       91.86 
_exptl_crystal_F_000       480.00 
_reflns_d_resolution_high  0.7702 
 
loop_ 
 _symmetry_equiv_pos_as_xyz 
 'x, y, z' 
 '-x, y+1/2, -z+1/2' 
 '-x, -y, -z' 
 'x, -y-1/2, z-1/2' 
 
_cell_length_a    12.8272 
_cell_length_b     9.2273 
_cell_length_c     8.4114 
_cell_angle_alpha  90.000 
_cell_angle_beta   93.809 
_cell_angle_gamma  90.000 
 
_shelx_F_squared_multiplier     1.000 
 
loop_ 
 _refln_index_h 
 _refln_index_k 
 _refln_index_l 
 _refln_F_squared_calc 
 _refln_F_squared_meas 
 _refln_F_squared_sigma 
 _refln_observed_status 
   2   0   0     4252.67     4272.04     26.88 o 
   3   0   0      421.54      374.82      6.78 o 
   4   0   0     7504.58     7179.64     46.22 o 
   5   0   0       55.24       41.56      3.86 o 
   6   0   0     1142.30     1205.02     34.91 o 
   7   0   0     6142.58     6506.51     50.44 o 
   8   0   0       55.27       48.81      3.66 o 
   9   0   0        9.29        7.21      2.66 o 
  10   0   0      522.30      554.59      8.86 o 
  11   0   0       93.16       93.40     13.72 o 
  12   0   0     1050.04     1048.94     28.66 o 
  13   0   0       61.95       55.36      8.63 o 
  14   0   0       70.31       72.82      6.64 o 
  15   0   0       27.95       22.90      6.93 o 
  16   0   0      316.00      357.34     12.46 o 
   1   1   0      674.87      359.01      3.13 o 
   2   1   0      744.74      743.31      3.62 o 
   3   1   0     5948.18     5556.70     37.48 o 
   4   1   0       72.36       84.07      1.70 o 
   5   1   0       65.25       45.74      2.50 o 
   6   1   0     1085.54     1154.13      9.71 o 
   7   1   0     1671.32     1770.92     16.22 o 
   8   1   0       30.81       21.59      2.23 o 
   9   1   0     1745.85     1741.68     25.59 o 
  10   1   0      271.25      275.07      6.80 o 
  11   1   0       51.18       46.18      3.68 o 
  12   1   0       36.22       35.66      3.56 o 
  13   1   0      172.88      196.29      8.08 o 
  14   1   0      283.11      289.05      7.03 o 
  15   1   0      119.00      101.67      5.00 o 
  16   1   0      299.90      322.42      5.88 o 
   0   2   0     5475.69     4762.20     23.61 o 
   1   2   0     4615.74     4534.90     22.33 o 
   2   2   0      141.99      149.41      1.73 o 
   3   2   0       48.55       29.92      3.24 o 
   4   2   0        3.90        2.29      1.42 o 
   5   2   0     1721.52     1729.28     14.89 o 
   6   2   0     1102.28     1133.64     11.18 o 
   7   2   0     1764.64     1793.79     21.82 o 
   8   2   0        2.43        2.03      2.13 o 
   9   2   0      118.05      117.24      4.85 o 
  10   2   0      512.86      528.02      7.10 o 
  11   2   0       22.10       21.00      2.77 o 
  12   2   0      291.93      285.17      6.87 o 
  13   2   0        8.46       12.56      2.35 o 
  14   2   0        0.97        4.69      2.18 o 
  15   2   0      135.79      131.07      5.91 o 
  16   2   0      236.51      246.37      9.45 o 
   1   3   0      420.60      388.24      6.43 o 
   3   3   0     2539.29     2547.32     16.83 o 
   4   3   0      899.06      892.46      7.37 o 
   5   3   0       54.76       79.10      2.45 o 
   6   3   0       34.12       34.89      4.96 o 
   7   3   0     2209.56     2232.25     43.78 o 
   8   3   0      217.40      202.09      4.12 o 
   9   3   0     1015.25     1006.73     10.13 o 
  10   3   0     2959.35     2932.66     33.57 o 
  11   3   0       70.21       76.34      4.90 o 
  12   3   0        1.79        4.01      2.13 o 
  13   3   0      130.10      136.05      5.63 o 
  14   3   0      613.38      614.50     18.19 o 
  15   3   0      119.46      115.76      6.34 o 
  16   3   0       13.85        7.41      2.96 o 
   0   4   0      459.22      515.88      9.23 o 
   1   4   0     3702.10     3591.59     36.24 o 
   2   4   0       70.80       75.71      1.22 o 
   3   4   0      293.46      325.40      3.34 o 
   4   4   0       24.95        9.71      1.53 o 
   5   4   0       67.72       48.69      2.59 o 
   6   4   0     1739.61     1726.37     17.48 o 
   7   4   0        0.63        0.69      1.80 o 
   8   4   0       41.59       44.23      5.07 o 
   9   4   0       52.98       58.30      6.24 o 
  10   4   0       27.15       24.44      3.39 o 
  11   4   0      168.22      166.62      5.64 o 
  12   4   0       27.64       29.17      4.40 o 
  13   4   0      140.62      142.59      5.20 o 
  14   4   0       22.64       21.43      3.22 o 
  15   4   0       98.26       86.96      5.71 o 
   1   5   0      628.51      614.04     11.08 o 
   2   5   0     1126.25     1150.64      9.90 o 
   3   5   0      915.83      902.61      5.68 o 
   4   5   0      155.88      135.95      1.96 o 
   5   5   0      281.58      276.91      4.18 o 
   6   5   0      915.15      893.44      9.92 o 
   7   5   0       33.99       27.87      4.67 o 
   8   5   0     2497.24     2445.80     21.89 o 
   9   5   0     1033.46     1064.59     23.06 o 
  10   5   0       16.64       13.93      2.64 o 
  11   5   0       25.97       24.89      4.25 o 
  12   5   0      168.78      159.58      5.41 o 
  13   5   0      254.35      248.19      8.87 o 
  14   5   0        0.40        2.35      1.71 o 
  15   5   0      319.49      335.20     11.30 o 
   0   6   0     1610.08     1451.86     30.98 o 
   1   6   0      879.99      872.65     14.45 o 
   2   6   0      310.69      300.57      6.45 o 
   3   6   0      213.64      229.01      2.84 o 
   4   6   0      662.75      649.92      5.52 o 
   5   6   0      338.11      318.17      6.18 o 
   6   6   0      412.19      428.45      5.83 o 
   7   6   0       51.59       47.67      7.34 o 
   8   6   0      437.06      408.27      9.60 o 
   9   6   0       27.94       24.41      3.70 o 
  10   6   0      307.73      290.44      9.32 o 
  11   6   0      710.80      709.64     16.87 o 
  12   6   0       95.25      100.51      6.43 o 
  13   6   0      240.69      263.76      6.75 o 
  14   6   0        8.87        8.52      1.91 o 
   1   7   0      165.19      165.43      5.73 o 
   2   7   0      351.67      330.03      7.06 o 
   3   7   0       51.56       57.70     12.41 o 
   4   7   0      637.38      658.10      7.41 o 
   5   7   0       34.93       29.50      2.37 o 
   6   7   0      213.99      194.19      8.36 o 
   7   7   0       12.66       16.96      2.13 o 
   8   7   0     2362.01     2475.64     57.56 o 
   9   7   0       66.16       69.47     10.40 o 
  10   7   0        6.19        4.95      3.27 o 
  11   7   0       87.22       98.01      8.20 o 
  12   7   0      283.99      289.99      8.29 o 
  13   7   0       45.92       37.95      8.07 o 
   0   8   0      311.61      313.09     13.19 o 
   1   8   0     2546.55     2568.81     91.07 o 
   2   8   0      260.64      257.70     12.69 o 
   3   8   0      173.93      156.44     12.72 o 
   4   8   0      122.64      116.58     13.13 o 
   5   8   0     1694.27     1713.58     49.72 o 
   6   8   0       96.76       98.28      6.62 o 
   7   8   0      139.02      156.19     10.37 o 
   8   8   0       34.66       29.17      6.33 o 
   9   8   0        4.76        8.25      3.22 o 
  10   8   0      115.75      131.56      9.74 o 
  11   8   0      132.28      143.47     13.66 o 
  12   8   0       43.65       31.53      7.90 o 
   1   9   0      116.00      115.31      5.33 o 
   2   9   0      309.92      300.90     12.25 o 
   3   9   0        3.76       12.37      4.44 o 
   4   9   0       99.55      115.59     13.50 o 
   5   9   0       20.04       15.59      5.62 o 
   6   9   0       49.40       50.70     11.91 o 
   7   9   0      212.82      239.95     10.19 o 
   8   9   0       44.88       33.19      7.59 o 
   9   9   0      106.54      113.53      9.71 o 
  10   9   0      163.30      175.77      9.36 o 
   0  10   0      232.72      248.60     25.38 o 
   1  10   0       24.07       24.13      5.20 o 
   2  10   0      463.99      451.66     16.09 o 
   3  10   0      196.37      194.56      6.64 o 
   4  10   0        9.36        9.25      3.60 o 
   5  10   0      110.01       85.11     17.14 o 
   6  10   0      198.99      203.34      9.29 o 
   7  10   0       21.87       24.32      6.26 o 
   8  10   0       31.62       19.14      6.37 o 
   9  10   0       25.87       22.97      4.91 o 
   1  11   0       24.82       26.54      6.81 o 
   2  11   0        3.61        3.12      2.44 o 
   3  11   0      120.59      137.28     12.95 o 
   4  11   0       29.15       29.12      8.19 o 
   5  11   0      154.29      170.84      6.98 o 
   6  11   0       76.14       76.82     17.60 o 
 -16   1   1       67.58       72.94      5.35 o 
 -15   1   1       33.76       22.88      4.94 o 
 -14   1   1        3.00        4.47      2.04 o 
 -13   1   1       71.83       68.48      3.62 o 
 -12   1   1       78.59       95.04      4.29 o 
 -11   1   1      510.58      495.11      7.79 o 
 -10   1   1        0.27        2.91      1.87 o 
  -9   1   1      548.17      568.97      9.70 o 
  -8   1   1       32.26       43.68      4.35 o 
  -7   1   1        9.95       10.90      1.97 o 
  -6   1   1     2063.56     2234.05     19.32 o 
  -5   1   1     6316.08     6799.50    179.21 o 
  -4   1   1     4644.13     4576.83     18.26 o 
  -3   1   1     1928.51     1967.73     10.57 o 
  -2   1   1      305.54      310.32      3.85 o 
  -1   1   1      577.77      532.80      4.38 o 
   0   1   1        1.81        3.32      0.44 o 
   1   1   1      105.29       84.67      1.14 o 
   2   1   1      760.73      783.79      6.84 o 
   3   1   1        2.50        6.14      0.93 o 
   4   1   1      212.76      218.05      3.07 o 
   5   1   1      169.37      166.08      2.81 o 
   6   1   1       37.93       36.76      4.03 o 
   7   1   1      605.29      635.35      9.39 o 
   8   1   1       88.18       79.39      2.73 o 
   9   1   1      459.28      457.43      6.39 o 
  10   1   1        0.28        2.59      1.55 o 
  11   1   1      182.46      196.16      5.39 o 
  12   1   1      365.01      358.04      8.93 o 
  13   1   1      545.28      535.20     12.06 o 
  14   1   1       42.82       43.03      4.40 o 
  15   1   1       19.45       13.86      3.24 o 
  16   1   1        4.88        6.33      3.03 o 
 -16   2   1        9.50        9.11      2.92 o 
 -15   2   1        3.26        0.66      1.70 o 
 -14   2   1        0.30        4.04      2.16 o 
 -13   2   1      114.02       99.79      4.65 o 
 -12   2   1        9.77        8.90      2.27 o 
 -11   2   1      187.13      185.68      7.00 o 
 -10   2   1      763.88      762.29     12.42 o 
  -9   2   1       15.72       18.71      2.99 o 
  -8   2   1      412.78      425.80      6.05 o 
  -7   2   1      417.21      437.03      5.69 o 
  -6   2   1      106.59      100.34      2.97 o 
  -5   2   1        0.12        0.06      1.21 o 
  -4   2   1      360.27      401.01      7.58 o 
  -3   2   1      369.99      298.98      2.18 o 
  -2   2   1      355.07      334.61      3.05 o 
  -1   2   1      339.84      370.96      3.34 o 
   0   2   1      251.18      232.41      1.97 o 
   1   2   1       36.35       48.64      1.39 o 
   2   2   1      476.86      563.11      3.41 o 
   3   2   1        5.89       12.66      2.02 o 
   4   2   1      657.91      685.28     12.44 o 
   5   2   1      607.42      618.22     16.63 o 
   6   2   1      728.94      788.46      8.37 o 
   7   2   1      181.14      167.13      4.86 o 
   8   2   1      574.01      551.26      9.49 o 
   9   2   1       14.83       10.63      2.28 o 
  10   2   1      678.66      689.89      9.03 o 
  11   2   1      422.00      424.91     10.18 o 
  12   2   1       34.22       30.44      3.49 o 
  13   2   1      188.12      174.88      7.00 o 
  14   2   1       15.20       16.08      2.35 o 
  15   2   1        8.83        5.84      2.31 o 
  16   2   1       20.72       17.16      3.70 o 
 -16   3   1       27.10       34.34      5.02 o 
 -15   3   1       12.90        9.49      2.11 o 
 -14   3   1       25.55       19.94      3.17 o 
 -13   3   1       24.58       25.19      3.02 o 
 -12   3   1       52.58       58.80      5.09 o 
 -11   3   1      532.90      529.78     16.76 o 
 -10   3   1      807.94      819.76     10.84 o 
  -9   3   1       12.31       17.07      2.46 o 
  -8   3   1       14.28       10.05      2.50 o 
  -7   3   1      190.88      171.73      3.62 o 
  -6   3   1       48.32       52.26      3.21 o 
  -5   3   1      190.81      167.99      2.96 o 
  -4   3   1      164.99      188.97      2.58 o 
  -3   3   1       81.11      100.40      2.11 o 
  -2   3   1      441.18      418.48      2.84 o 
  -1   3   1       50.04       49.80      0.86 o 
   0   3   1     2313.77     2204.88     17.37 o 
   1   3   1     1485.32     1404.96      8.17 o 
   2   3   1     3934.94     3789.48     11.82 o 
   3   3   1     1354.03     1367.24     12.14 o 
   4   3   1      177.32      179.44      3.33 o 
   5   3   1      162.82      196.49      4.42 o 
   6   3   1       51.85       49.03      3.87 o 
   7   3   1       66.05       69.47      3.54 o 
   8   3   1        2.51        5.60      2.19 o 
   9   3   1       19.49       20.08      3.55 o 
  10   3   1       84.39       84.90      7.53 o 
  11   3   1      121.46      126.76      4.82 o 
  12   3   1      523.09      507.79     12.19 o 
  13   3   1      234.01      216.14      5.32 o 
  14   3   1        4.55        7.46      2.38 o 
  15   3   1        2.14        3.72      1.94 o 
 -15   4   1      104.88       97.96      5.81 o 
 -14   4   1       38.30       30.10      2.84 o 
 -13   4   1       31.30       28.70      3.41 o 
 -12   4   1        2.35        2.30      2.01 o 
 -11   4   1      292.49      284.76      7.55 o 
 -10   4   1        5.05        5.19      1.94 o 
  -9   4   1        9.03       13.43      2.88 o 
  -8   4   1     1045.30     1082.99      9.93 o 
  -7   4   1      653.83      644.48      7.00 o 
  -6   4   1        3.99        5.41      1.42 o 
  -5   4   1      620.27      650.38      7.32 o 
  -4   4   1      134.02      106.96      4.37 o 
  -3   4   1     2259.91     2327.14     16.25 o 
  -2   4   1      151.18      158.36      1.95 o 
  -1   4   1      506.17      552.58      3.57 o 
   0   4   1      528.45      543.75      3.95 o 
   1   4   1      835.46      964.37      6.64 o 
   2   4   1     3721.92     3943.95     31.32 o 
   3   4   1     2234.29     2442.77     13.87 o 
   4   4   1       69.27       83.48      2.17 o 
   5   4   1     1586.61     1693.47     10.82 o 
   6   4   1      866.51      845.11      9.46 o 
   7   4   1      119.56      121.29      4.50 o 
   8   4   1       17.68       15.21      2.70 o 
   9   4   1      902.70      919.84      8.97 o 
  10   4   1      555.09      548.06     11.81 o 
  11   4   1        6.81        8.14      2.20 o 
  12   4   1       21.76       19.17      3.21 o 
  13   4   1       88.78       92.04      4.85 o 
  14   4   1        0.91        0.64      2.66 o 
  15   4   1       95.08       89.74      4.96 o 
 -15   5   1        0.03        2.28      1.95 o 
 -14   5   1      141.39      143.47      6.11 o 
 -13   5   1       70.70       79.36      7.53 o 
 -12   5   1       38.91       39.39      6.23 o 
 -11   5   1       93.40       94.13      9.23 o 
 -10   5   1      460.41      472.65      9.99 o 
  -9   5   1        8.87        8.05      1.94 o 
  -8   5   1      238.70      246.31      4.25 o 
  -7   5   1      126.17      114.41      3.74 o 
  -6   5   1      550.10      543.14      9.92 o 
  -5   5   1      327.28      334.89      4.92 o 
  -4   5   1      250.68      235.30      3.68 o 
  -3   5   1       45.07       67.29      1.21 o 
  -2   5   1      114.02      130.99      1.19 o 
  -1   5   1      460.01      421.64     11.64 o 
   0   5   1       29.00       35.61      2.45 o 
   1   5   1        0.74        1.66      0.65 o 
   2   5   1     1179.90     1278.33      6.87 o 
   3   5   1      240.79      220.83      1.96 o 
   4   5   1        0.95        0.54      1.13 o 
   5   5   1      186.81      183.54      4.06 o 
   6   5   1      289.22      297.46      4.17 o 
   7   5   1       26.81       30.77      3.46 o 
   8   5   1        6.25        5.38      1.61 o 
   9   5   1      359.46      361.50      8.50 o 
  10   5   1       37.70       36.13      4.89 o 
  11   5   1       14.18       13.03      2.57 o 
  12   5   1       14.49       12.98      2.34 o 
  13   5   1       50.04       40.29      4.52 o 
  14   5   1        1.99        4.62      2.22 o 
 -14   6   1        3.94        3.27      1.64 o 
 -13   6   1       11.36        6.67      2.03 o 
 -12   6   1       55.37       50.56      8.49 o 
 -11   6   1       35.67       30.34      3.43 o 
 -10   6   1       33.66       32.71      4.20 o 
  -9   6   1      159.89      152.03      4.61 o 
  -8   6   1       22.92       20.58      2.88 o 
  -7   6   1       36.22       27.61      4.51 o 
  -6   6   1        3.39        5.11      1.43 o 
  -5   6   1       82.72       76.44      2.69 o 
  -4   6   1      186.97      171.80      2.32 o 
  -3   6   1       22.83       23.11      1.04 o 
  -2   6   1      152.61      131.63      3.08 o 
  -1   6   1       75.84       89.92      6.48 o 
   0   6   1      746.67      735.33      8.53 o 
   1   6   1      359.54      366.50      6.47 o 
   2   6   1      338.49      298.85      4.28 o 
   3   6   1      108.48       89.10      1.60 o 
   4   6   1        0.29        1.21      0.62 o 
   5   6   1       12.17       11.30      1.86 o 
   6   6   1       20.01       19.56      3.27 o 
   7   6   1        1.25        3.74      1.47 o 
   8   6   1      237.01      242.64      6.23 o 
   9   6   1      145.64      146.87      4.40 o 
  10   6   1       17.84       21.53      3.10 o 
  11   6   1      160.00      155.50      6.07 o 
  12   6   1        2.98        4.92      2.27 o 
  13   6   1       46.29       55.48      5.24 o 
  14   6   1      129.56      123.21      6.29 o 
 -13   7   1      198.06      222.45     23.98 o 
 -12   7   1       45.91       44.27      6.78 o 
 -11   7   1       32.42       27.34      4.86 o 
 -10   7   1       86.55       76.41     13.05 o 
  -9   7   1      157.31      160.78      6.35 o 
  -8   7   1      728.70      737.91     16.50 o 
  -7   7   1       11.10       10.29      2.38 o 
  -6   7   1       48.72       38.17      6.92 o 
  -5   7   1      419.40      431.62      7.57 o 
  -4   7   1      107.62      115.55      3.41 o 
  -3   7   1        0.78        1.62      1.56 o 
  -2   7   1      167.66      165.27      5.64 o 
  -1   7   1     1077.02     1048.69     16.35 o 
   0   7   1      394.00      397.96      7.98 o 
   1   7   1        0.26        1.58      2.09 o 
   2   7   1      995.50      970.85     14.47 o 
   3   7   1      493.91      511.48      5.86 o 
   4   7   1      182.16      187.68      2.89 o 
   5   7   1       11.92       10.66      2.06 o 
   6   7   1      147.02      142.43      2.73 o 
   7   7   1        0.77        3.53      1.04 o 
   8   7   1       36.17       39.49      5.77 o 
   9   7   1      179.92      167.75      6.12 o 
  10   7   1      133.90      125.24      8.85 o 
  11   7   1       73.69       77.88      6.62 o 
  12   7   1      117.12      123.69      7.04 o 
  13   7   1       39.77       30.45      6.58 o 
 -12   8   1        6.64        6.26      3.00 o 
 -11   8   1        0.01        1.55      4.84 o 
 -10   8   1       60.42       63.33     15.77 o 
  -9   8   1       52.09       45.10      9.27 o 
  -8   8   1      341.72      310.53     12.42 o 
  -7   8   1       33.44       25.25      7.27 o 
  -6   8   1       55.37       56.92     12.75 o 
  -5   8   1        5.91        5.24      4.35 o 
  -4   8   1      621.27      603.23     19.25 o 
  -3   8   1        5.47        6.26      3.00 o 
  -2   8   1       43.48       48.75      9.38 o 
  -1   8   1      842.14      789.48     15.51 o 
   0   8   1      572.39      588.77     12.87 o 
   1   8   1      322.23      320.77     14.47 o 
   2   8   1        0.11        6.90      4.36 o 
   3   8   1     1636.85     1577.73     36.31 o 
   4   8   1        3.50        8.30      5.26 o 
   5   8   1       15.35       14.80      7.56 o 
   6   8   1      105.90      105.87      7.22 o 
   7   8   1        9.76        9.80      3.36 o 
   8   8   1       77.00       84.70     15.50 o 
   9   8   1        3.06        0.23      2.82 o 
  10   8   1       88.16       83.55     16.56 o 
  11   8   1        0.95        0.44      3.17 o 
  12   8   1        0.54        0.78      3.99 o 
 -10   9   1        0.39        1.73      1.64 o 
  -9   9   1       34.22       30.60      7.42 o 
  -8   9   1        3.69        5.76      2.85 o 
  -7   9   1        4.89       11.55      4.40 o 
  -6   9   1        5.58       13.37      3.85 o 
  -5   9   1      162.09      146.31      8.73 o 
  -4   9   1      453.81      473.03     15.41 o 
  -3   9   1      302.84      323.27     11.79 o 
  -2   9   1       29.52       30.38      6.11 o 
  -1   9   1       93.40       94.28     18.68 o 
   0   9   1       44.40       44.80      9.69 o 
   1   9   1      222.14      207.76      8.45 o 
   2   9   1       61.93       52.02     11.96 o 
   3   9   1       12.62       16.15      4.36 o 
   4   9   1      168.45      162.84      7.68 o 
   5   9   1      120.19      124.06     17.54 o 
   6   9   1      183.73      190.57      6.92 o 
   7   9   1       22.84       24.07      5.77 o 
   8   9   1       64.84       57.48     12.46 o 
   9   9   1        4.48        3.28      5.97 o 
  10   9   1       16.36       15.84      3.79 o 
  -9  10   1       96.34       70.75     15.67 o 
  -8  10   1        2.33        4.31      3.14 o 
  -7  10   1       10.23        6.85      2.40 o 
  -6  10   1        4.90        4.48      2.99 o 
  -5  10   1      319.12      314.83     15.81 o 
  -4  10   1      122.88      124.53     10.72 o 
  -3  10   1       61.38       68.47     12.31 o 
  -2  10   1      103.37      112.81      7.61 o 
  -1  10   1        1.16        4.23      4.31 o 
   0  10   1       28.07       39.88     10.15 o 
   1  10   1       13.92       15.72      3.88 o 
   2  10   1      309.01      322.20     13.40 o 
   3  10   1       23.98       28.37      6.54 o 
   4  10   1       13.97       21.38      5.45 o 
   5  10   1        4.05        4.19      3.95 o 
   6  10   1       11.92       15.00      4.01 o 
   7  10   1       47.85       37.27      8.79 o 
   8  10   1      145.29      149.93     15.39 o 
  -6  11   1       65.59       60.62     14.39 o 
  -5  11   1        1.07        5.37      2.41 o 
  -4  11   1       15.74       17.87      4.48 o 
  -3  11   1      186.95      184.44     18.54 o 
  -2  11   1      114.20      111.13     22.29 o 
  -1  11   1        9.83       10.99      4.23 o 
   0  11   1       38.67       44.77     11.05 o 
   1  11   1      450.21      472.49     16.99 o 
   2  11   1        5.10        2.96      4.46 o 
   3  11   1       18.41       14.32      3.46 o 
   4  11   1        0.08        3.89      3.06 o 
   5  11   1      507.28      528.45     12.97 o 
   6  11   1       19.72       22.40      6.80 o 
 -16   0   2       27.54       30.81     10.04 o 
 -15   0   2       51.78       46.63     17.06 o 
 -14   0   2        0.52       -0.35      3.10 o 
 -13   0   2      634.30      675.94     19.95 o 
 -12   0   2      179.48      223.74     10.27 o 
 -11   0   2       16.91       13.18      3.03 o 
 -10   0   2     2064.61     2148.39     21.93 o 
  -9   0   2     2096.13     2202.83     27.78 o 
  -8   0   2      392.07      426.35      9.99 o 
  -7   0   2     3135.27     3324.08     33.47 o 
  -6   0   2     1758.38     1902.05     15.64 o 
  -5   0   2     4861.27     5543.90     74.26 o 
  -4   0   2     2604.94     2769.16     14.76 o 
  -3   0   2     6218.59     6413.60     42.47 o 
  -2   0   2     1398.84     1523.93      6.54 o 
  -1   0   2      206.59      202.08      1.91 o 
   0   0   2      726.68      684.84      7.62 o 
   1   0   2      166.51      177.46      3.09 o 
   3   0   2       84.43      122.01      4.64 o 
   4   0   2     5598.76     5229.61     37.21 o 
   5   0   2      372.58      432.37     17.64 o 
   6   0   2     1212.18     1148.64     30.79 o 
   7   0   2        0.05        2.74      1.98 o 
   8   0   2     1355.56     1339.52     20.79 o 
   9   0   2      177.24      186.92      7.28 o 
  10   0   2     1480.50     1567.55     17.71 o 
  11   0   2      427.81      394.44     12.86 o 
  12   0   2       30.30       28.28      4.17 o 
  13   0   2       27.45       30.54      6.38 o 
  14   0   2       14.75       19.60      4.99 o 
  15   0   2       93.17       92.00      7.93 o 
  16   0   2      328.00      360.69     20.80 o 
 -16   1   2      465.13      496.32     24.52 o 
 -15   1   2      493.04      543.96     17.96 o 
 -14   1   2      134.55      126.33      6.58 o 
 -13   1   2      768.38      754.07      8.92 o 
 -12   1   2      414.46      400.54      8.59 o 
 -11   1   2      117.94       93.92      3.63 o 
 -10   1   2      807.54      804.91     10.12 o 
  -9   1   2      734.98      742.22     10.96 o 
  -8   1   2      612.91      598.78      7.21 o 
  -7   1   2       87.42       89.65      5.80 o 
  -6   1   2     1947.74     2146.98     22.03 o 
  -5   1   2      355.44      363.14      3.03 o 
  -4   1   2      973.37      917.99      4.83 o 
  -3   1   2     3395.70     3142.86     16.66 o 
  -2   1   2      810.18      682.55      3.00 o 
  -1   1   2     2415.10     2222.78     12.62 o 
   2   1   2     3278.52     3168.19     20.27 o 
   3   1   2       18.87       12.89      1.92 o 
   4   1   2     1234.97     1231.36      6.62 o 
   6   1   2        2.47        4.27      1.82 o 
   7   1   2     2602.25     2795.16     32.41 o 
   8   1   2     1044.45     1011.79     17.20 o 
   9   1   2      712.14      720.15      7.40 o 
  10   1   2      212.60      221.14      7.41 o 
  11   1   2      186.61      184.08      6.72 o 
  12   1   2      123.37      114.62      6.26 o 
  13   1   2      199.14      208.24      7.61 o 
  14   1   2       36.89       33.03      4.99 o 
  15   1   2       48.96       53.04      5.16 o 
  16   1   2       10.44        8.44      3.13 o 
 -16   2   2        1.52        3.83      3.82 o 
 -15   2   2        2.40        6.31      4.71 o 
 -14   2   2      142.22      129.61      6.49 o 
 -13   2   2      315.44      330.38      8.68 o 
 -12   2   2      332.04      344.88      8.10 o 
 -11   2   2      169.96      187.76      5.95 o 
 -10   2   2        2.73        8.17      1.82 o 
  -9   2   2      665.54      666.45     14.05 o 
  -8   2   2     1386.50     1318.74     13.79 o 
  -7   2   2      123.60      120.07      2.68 o 
  -6   2   2     3235.40     3306.23     37.73 o 
  -5   2   2      750.25      744.58      6.24 o 
  -4   2   2       15.08       11.36      1.36 o 
  -3   2   2      396.55      399.97      2.74 o 
  -2   2   2     8437.34     7904.44     43.79 o 
  -1   2   2      562.90      454.20      3.25 o 
   0   2   2     1559.01     1557.09      8.27 o 
   1   2   2     1853.73     1794.33     11.39 o 
   2   2   2      217.97      240.81      3.10 o 
   3   2   2     1522.67     1483.68     27.50 o 
   4   2   2      948.87      945.17     18.65 o 
   5   2   2      741.98      690.89      8.18 o 
   6   2   2      157.46      140.10      5.88 o 
   7   2   2      185.99      203.68      4.15 o 
   8   2   2        1.82        3.66      1.72 o 
   9   2   2      136.07      133.12      4.48 o 
  10   2   2      792.92      803.60     11.40 o 
  11   2   2     1095.12     1083.57     21.29 o 
  12   2   2       29.07       33.44      4.22 o 
  13   2   2       18.31       21.36      2.82 o 
  14   2   2       90.38       95.87      6.44 o 
  15   2   2      218.41      207.75      6.59 o 
 -15   3   2      392.26      436.67     14.46 o 
 -14   3   2      789.03      822.81     19.04 o 
 -13   3   2       36.31       35.10      4.43 o 
 -12   3   2      285.37      276.65      7.50 o 
 -11   3   2       61.71       57.06      3.74 o 
 -10   3   2      381.11      360.35      6.01 o 
  -9   3   2       85.13       89.57      4.61 o 
  -8   3   2     1587.23     1574.71     13.60 o 
  -7   3   2      753.15      745.22      8.54 o 
  -6   3   2      369.95      394.19      5.83 o 
  -5   3   2      572.38      569.21      5.39 o 
  -4   3   2       20.89        9.55      1.18 o 
  -3   3   2     2244.22     2180.41     13.74 o 
  -2   3   2      359.59      449.76      2.79 o 
  -1   3   2       13.00        8.48      0.81 o 
   0   3   2      342.05      320.35      2.51 o 
   1   3   2     3860.42     3716.53     24.38 o 
   2   3   2        0.29        1.74      0.82 o 
   3   3   2     2966.14     3000.81     36.48 o 
   4   3   2       36.57       41.86      4.34 o 
   5   3   2      890.25      973.32     12.41 o 
   6   3   2      830.75      792.73      6.23 o 
   7   3   2      870.85      889.57     10.21 o 
   8   3   2      514.48      488.34      6.03 o 
   9   3   2      123.30      117.96      3.95 o 
  10   3   2       20.22       20.67      3.46 o 
  11   3   2      199.89      202.70      6.35 o 
  12   3   2       35.74       37.74      5.27 o 
  13   3   2       49.81       54.27      7.82 o 
  14   3   2      290.90      288.97     10.18 o 
  15   3   2      152.44      134.35      5.70 o 
 -15   4   2       39.00       39.38      6.90 o 
 -14   4   2       86.34       82.51      6.63 o 
 -13   4   2      309.65      317.31      7.45 o 
 -12   4   2      178.25      182.06      6.39 o 
 -11   4   2      669.47      687.72     13.60 o 
 -10   4   2      164.32      151.25      4.56 o 
  -9   4   2      403.54      405.62      6.57 o 
  -8   4   2     1876.24     1859.31     14.69 o 
  -7   4   2      945.98      955.87      9.42 o 
  -6   4   2     1548.28     1536.82     16.45 o 
  -5   4   2      100.53      107.20      2.49 o 
  -4   4   2      177.73      186.38      3.03 o 
  -3   4   2      250.18      238.24      4.31 o 
  -2   4   2     3058.74     3156.64     42.70 o 
  -1   4   2     3187.85     3310.58     20.07 o 
   0   4   2      634.68      595.50      4.15 o 
   1   4   2      640.97      650.47      5.56 o 
   2   4   2      628.50      677.24     10.11 o 
   3   4   2     1219.97     1162.45     31.46 o 
   4   4   2      248.99      267.69      6.85 o 
   5   4   2      809.78      735.42      8.52 o 
   6   4   2      114.88      115.07      3.61 o 
   7   4   2      130.34      131.74      4.66 o 
   8   4   2        1.63        2.88      1.92 o 
   9   4   2      671.60      675.95      9.46 o 
  10   4   2      653.63      650.23     12.80 o 
  11   4   2      258.30      260.12      6.81 o 
  12   4   2       79.69       75.97      9.14 o 
  13   4   2        0.01        2.08      1.67 o 
  14   4   2       15.27       12.97      2.53 o 
  15   4   2      108.11       99.94      5.98 o 
 -14   5   2      242.92      255.74      7.79 o 
 -13   5   2      134.67      152.30      9.04 o 
 -12   5   2       46.67       50.23      5.92 o 
 -11   5   2      168.61      171.62      5.50 o 
 -10   5   2        0.30        1.89      1.80 o 
  -9   5   2      483.53      475.73     10.26 o 
  -8   5   2        0.15        2.79      3.05 o 
  -7   5   2      316.86      330.15      5.76 o 
  -6   5   2       15.23       20.45      2.76 o 
  -5   5   2       42.86       44.13      6.41 o 
  -4   5   2     1699.95     1682.91     17.16 o 
  -3   5   2      413.17      463.10      7.24 o 
  -2   5   2     2019.10     1990.23     17.23 o 
  -1   5   2      825.97      840.34      4.63 o 
   0   5   2       28.54       24.07      0.86 o 
   1   5   2      369.54      299.68      2.44 o 
   2   5   2     2548.00     2620.30     22.85 o 
   3   5   2      730.01      739.92     11.07 o 
   4   5   2      196.31      206.20      6.53 o 
   5   5   2       29.25       38.26      5.26 o 
   6   5   2      871.51      863.82     10.68 o 
   7   5   2        4.49        3.11      1.83 o 
   8   5   2      914.02      886.27     13.01 o 
   9   5   2       86.03       74.14      5.55 o 
  10   5   2      351.73      346.44      8.44 o 
  11   5   2       16.05       18.84      2.94 o 
  12   5   2       77.48       78.80      5.68 o 
  13   5   2      506.23      505.38     11.93 o 
  14   5   2        1.50        2.10      1.96 o 
 -14   6   2       48.05       38.93      6.80 o 
 -13   6   2       40.45       37.34      6.29 o 
 -12   6   2      300.12      304.40     10.81 o 
 -11   6   2      301.21      314.65      5.84 o 
 -10   6   2       18.41       19.17      2.46 o 
  -9   6   2       34.45       31.71      5.10 o 
  -8   6   2      854.20      860.43     17.32 o 
  -7   6   2     1719.09     1694.86     20.22 o 
  -6   6   2       99.20       91.18      3.79 o 
  -5   6   2      864.76      827.19      7.32 o 
  -4   6   2      125.44      115.34      2.88 o 
  -3   6   2     1221.91     1269.20     14.14 o 
  -2   6   2      262.69      256.99      2.73 o 
  -1   6   2     2350.15     2310.92     22.92 o 
   0   6   2      149.51      149.10      1.79 o 
   1   6   2        9.35        7.83      1.08 o 
   2   6   2       51.78       49.11      1.96 o 
   3   6   2      119.56      107.63      3.32 o 
   4   6   2      475.62      441.37      7.80 o 
   5   6   2       50.28       47.44      2.83 o 
   6   6   2        3.01        4.32      1.89 o 
   7   6   2      296.34      298.83      9.24 o 
   8   6   2      845.40      832.84     18.10 o 
   9   6   2      460.37      445.63     10.51 o 
  10   6   2      186.60      202.15      6.30 o 
  11   6   2        0.06        2.47      1.58 o 
  12   6   2        0.02        1.09      1.71 o 
  13   6   2       58.92       56.78      4.52 o 
 -13   7   2        6.81       -0.17      3.20 o 
 -12   7   2        5.24        0.31      2.48 o 
 -11   7   2      412.88      417.72     16.67 o 
 -10   7   2        8.77       13.58      3.73 o 
  -9   7   2      341.24      352.94      9.92 o 
  -8   7   2       21.73       30.51      5.35 o 
  -7   7   2      156.38      147.56      6.50 o 
  -6   7   2      181.16      172.61      6.20 o 
  -5   7   2      914.24      916.04     17.16 o 
  -4   7   2      720.20      726.74     10.83 o 
  -3   7   2       11.74       11.18      1.99 o 
  -2   7   2      891.25      918.80     16.04 o 
   0   7   2      222.82      240.83     11.78 o 
   1   7   2      403.92      413.87      7.98 o 
   3   7   2      498.13      524.08     11.30 o 
   4   7   2       93.91       92.89      2.27 o 
   5   7   2      272.12      263.05      6.44 o 
   6   7   2      155.70      138.95      5.32 o 
   7   7   2      172.60      196.12      5.66 o 
   8   7   2      519.58      498.76     10.90 o 
   9   7   2       17.91       18.37      2.70 o 
  10   7   2      614.67      590.17     28.53 o 
  11   7   2        6.09       11.25      2.60 o 
  12   7   2      151.32      144.42      4.87 o 
 -12   8   2      347.68      398.86     24.93 o 
 -11   8   2       46.46       40.03     13.85 o 
 -10   8   2      142.12      145.19     10.47 o 
  -9   8   2      230.50      200.85     15.69 o 
  -8   8   2      738.55      731.53     12.62 o 
  -7   8   2      104.53       94.88     14.59 o 
  -6   8   2      148.36      145.25      7.63 o 
  -5   8   2      531.46      531.57     16.21 o 
  -4   8   2      106.56      113.60      5.64 o 
  -3   8   2      528.19      496.47     15.70 o 
  -2   8   2      489.99      509.39     17.45 o 
  -1   8   2      125.10      118.25     13.78 o 
   0   8   2      318.79      328.46     13.52 o 
   1   8   2      409.35      382.70     15.04 o 
   2   8   2      220.16      197.92      7.98 o 
   3   8   2        3.82        1.60      4.02 o 
   4   8   2       30.71       21.23      5.22 o 
   5   8   2      607.60      580.40     17.64 o 
   6   8   2       21.71       11.13      3.69 o 
   7   8   2       22.78       17.56      4.88 o 
   8   8   2        7.93       13.89      5.89 o 
   9   8   2      706.57      708.02     29.57 o 
  10   8   2        0.33        3.84      4.21 o 
  11   8   2      144.92      161.42      6.97 o 
 -10   9   2      593.81      635.82     16.24 o 
  -9   9   2       46.95       48.60     10.76 o 
  -8   9   2      249.37      261.11     16.45 o 
  -7   9   2        0.78        3.59      2.38 o 
  -6   9   2        1.11        2.43      2.51 o 
  -5   9   2      563.63      570.70     32.30 o 
  -4   9   2       22.50       21.95      4.03 o 
  -3   9   2      500.65      539.44     16.88 o 
  -2   9   2       43.28       47.64     10.45 o 
  -1   9   2      157.89      154.78      9.64 o 
   0   9   2      248.62      265.53     10.23 o 
   1   9   2        0.72        3.59      3.17 o 
   2   9   2      507.70      505.04     16.31 o 
   3   9   2      113.75      102.28      7.46 o 
   4   9   2        1.21        1.88      3.52 o 
   5   9   2        5.16        7.82      2.48 o 
   6   9   2      237.10      214.49      8.67 o 
   7   9   2      315.39      328.29     16.18 o 
   8   9   2        4.98        4.35      2.67 o 
   9   9   2      160.43      170.00      8.41 o 
  10   9   2       46.04       49.02      9.62 o 
  -8  10   2       43.13       35.74      7.59 o 
  -7  10   2      568.65      588.83     20.10 o 
  -6  10   2       47.19       51.25      9.83 o 
  -5  10   2       12.88       15.27      4.78 o 
  -4  10   2       23.70       22.46      4.66 o 
  -3  10   2       27.09       40.98      8.68 o 
  -2  10   2       55.58       48.18      9.40 o 
  -1  10   2       72.47       73.98     13.48 o 
   0  10   2      451.17      456.80     13.07 o 
   1  10   2       65.21       63.66     13.51 o 
   2  10   2        0.05        2.98      2.23 o 
   3  10   2      133.31      133.99     21.39 o 
   4  10   2        5.78        3.29      2.98 o 
   5  10   2      231.34      236.31      9.35 o 
   6  10   2       93.04       99.39     15.06 o 
   7  10   2        9.55        6.05      4.02 o 
   8  10   2       18.65       13.39      4.06 o 
  -6  11   2        1.18        4.68      3.06 o 
  -5  11   2        1.67        0.61      2.64 o 
  -4  11   2       28.72       27.84      5.94 o 
  -3  11   2      127.15      147.25     11.24 o 
  -2  11   2       45.96       41.76      8.46 o 
  -1  11   2        7.37       10.75      3.85 o 
   0  11   2      219.46      242.88     18.23 o 
   1  11   2        1.14        2.39      3.09 o 
   2  11   2      369.27      394.84     13.47 o 
   3  11   2       30.93       19.41      8.86 o 
   4  11   2       36.66       33.20      8.03 o 
   5  11   2      107.39       77.57     19.24 o 
 -16   1   3       31.09       43.95     11.30 o 
 -15   1   3        0.15        5.00      3.38 o 
 -14   1   3        5.18        4.99      3.47 o 
 -13   1   3       30.63       35.01      5.68 o 
 -12   1   3      418.19      371.57      9.17 o 
 -11   1   3      301.54      305.21      8.55 o 
 -10   1   3       39.19       38.60      2.82 o 
  -9   1   3       32.91       25.85      3.86 o 
  -8   1   3      887.14      918.67      9.67 o 
  -7   1   3     1177.76     1253.89     11.84 o 
  -6   1   3      834.08      841.46     11.60 o 
  -5   1   3      200.43      200.88      2.37 o 
  -4   1   3      253.34      267.82      3.06 o 
  -3   1   3      113.88      113.89      2.09 o 
  -2   1   3        5.31        7.31      1.06 o 
  -1   1   3      116.76      126.32      1.33 o 
   0   1   3       45.84       50.16      3.08 o 
   1   1   3     1267.67     1240.23      6.11 o 
   2   1   3      877.79      964.60     10.22 o 
   3   1   3       56.72       77.67      3.18 o 
   4   1   3        3.36       10.53      2.27 o 
   5   1   3      373.44      413.07      4.07 o 
   6   1   3       55.39       67.66      4.69 o 
   7   1   3       88.25       95.72      3.12 o 
   8   1   3       22.85       19.30      2.87 o 
   9   1   3        5.07       10.06      2.16 o 
  10   1   3      416.94      410.88      7.91 o 
  11   1   3      112.46      117.77      6.86 o 
  12   1   3        1.09        3.54      1.66 o 
  13   1   3      182.74      184.16      5.58 o 
  14   1   3        9.83        9.10      2.55 o 
  15   1   3        5.84        7.44      2.83 o 
 -16   2   3       13.08       16.10      5.45 o 
 -15   2   3       89.21       69.65     22.19 o 
 -14   2   3       25.30       22.10      8.04 o 
 -13   2   3       31.75       32.82      5.64 o 
 -12   2   3       28.81       30.00      5.27 o 
 -11   2   3       71.63       59.18      2.56 o 
 -10   2   3       96.98       90.75      3.05 o 
  -9   2   3      237.35      244.30      5.74 o 
  -8   2   3      298.13      294.31      4.25 o 
  -7   2   3      286.78      288.65      3.94 o 
  -6   2   3      506.89      531.23      5.40 o 
  -5   2   3      169.28      167.12      4.43 o 
  -4   2   3       50.53       48.57      1.33 o 
  -3   2   3       35.75       30.77      2.71 o 
  -2   2   3      719.56      688.80      4.93 o 
  -1   2   3     4232.89     4296.39     14.83 o 
   1   2   3     1606.22     1693.45      9.09 o 
   2   2   3        2.85        5.59      1.95 o 
   3   2   3        1.84        3.12      1.49 o 
   4   2   3      726.83      735.24      8.59 o 
   5   2   3      335.39      362.94      6.76 o 
   6   2   3      235.50      229.43      5.42 o 
   7   2   3      490.31      503.86      6.43 o 
   8   2   3       34.03       40.30      5.28 o 
   9   2   3       15.89       18.95      3.31 o 
  10   2   3       21.34       23.22      3.21 o 
  11   2   3      101.65      110.71     11.12 o 
  12   2   3      485.74      497.17     11.38 o 
  13   2   3        2.01        3.49      2.06 o 
  14   2   3       73.48       80.71      8.18 o 
  15   2   3        7.94        7.24      2.86 o 
 -15   3   3        6.72        7.95      3.87 o 
 -14   3   3        6.19        4.84      4.33 o 
 -13   3   3       46.79       48.28      6.94 o 
 -12   3   3        4.19        3.44      2.23 o 
 -11   3   3        2.00        1.55      1.91 o 
 -10   3   3      199.55      190.53      5.23 o 
  -9   3   3      367.83      367.90      4.95 o 
  -8   3   3      494.51      486.08      5.62 o 
  -7   3   3       35.64       37.26      2.40 o 
  -6   3   3        0.00        0.16      0.81 o 
  -5   3   3        7.79        5.78      1.43 o 
  -4   3   3        5.84        2.84      0.94 o 
  -3   3   3      423.93      422.06      5.08 o 
  -2   3   3       13.68       17.35      2.31 o 
  -1   3   3       62.63       51.91      2.22 o 
   0   3   3      421.70      422.11      7.02 o 
   1   3   3      185.54      206.76      3.11 o 
   2   3   3      343.14      347.65      4.48 o 
   3   3   3      245.87      243.91      5.10 o 
   4   3   3      232.58      257.97      3.37 o 
   5   3   3       43.73       47.57      3.67 o 
   6   3   3      750.59      784.01      9.47 o 
   7   3   3      312.47      296.04      4.67 o 
   8   3   3      752.66      715.60     19.89 o 
   9   3   3      142.63      138.39      5.26 o 
  10   3   3       26.11       28.84      3.96 o 
  11   3   3       29.36       25.21      3.78 o 
  12   3   3       99.79       99.40      6.39 o 
  13   3   3       41.71       37.66      6.00 o 
  14   3   3       23.81       15.96      3.46 o 
  15   3   3       17.69       12.68      3.22 o 
 -15   4   3       23.71       12.87      5.52 o 
 -14   4   3      114.25      138.76      9.84 o 
 -13   4   3       41.29       32.32      6.91 o 
 -12   4   3      148.17      140.44     11.37 o 
 -11   4   3       67.64       62.72      3.75 o 
 -10   4   3      504.88      497.37     11.18 o 
  -9   4   3      148.92      148.20      6.04 o 
  -8   4   3      471.62      465.23      5.75 o 
  -7   4   3      724.55      733.32     15.53 o 
  -6   4   3       95.72       92.56      3.64 o 
  -5   4   3       53.45       42.84      2.83 o 
  -4   4   3       18.10       15.42      2.62 o 
  -3   4   3        1.43        1.40      0.96 o 
  -2   4   3     1077.17     1156.44      6.66 o 
  -1   4   3        2.87        3.68      1.49 o 
   0   4   3       79.47       89.70      2.36 o 
   1   4   3        2.44        3.34      1.28 o 
   2   4   3     1112.72     1147.80     16.43 o 
   3   4   3       33.86       40.18      3.92 o 
   4   4   3      183.43      198.56      5.29 o 
   5   4   3       34.90       42.62      4.37 o 
   6   4   3      583.67      613.81      6.42 o 
   7   4   3       55.76       64.60      5.17 o 
   8   4   3        1.04        1.46      1.80 o 
   9   4   3      427.50      454.24     10.29 o 
  10   4   3      500.55      499.28     11.45 o 
  11   4   3     1015.78     1064.90     17.66 o 
  12   4   3      543.58      540.92      6.72 o 
  13   4   3        2.24        4.09      1.83 o 
  14   4   3       64.95       57.59      8.26 o 
 -14   5   3       26.12       20.09      4.97 o 
 -13   5   3       11.87       18.83      5.13 o 
 -12   5   3        4.94        4.98      2.49 o 
 -11   5   3      153.83      153.13      6.35 o 
 -10   5   3      228.63      214.15      9.61 o 
  -9   5   3       11.52       11.86      2.31 o 
  -8   5   3     1154.58     1173.09     14.21 o 
  -7   5   3      273.56      258.90      4.48 o 
  -6   5   3        3.83        2.57      1.40 o 
  -5   5   3        0.08        2.51      1.60 o 
  -4   5   3        9.43       10.08      1.78 o 
  -3   5   3      341.45      376.65      5.00 o 
  -2   5   3      412.01      399.56      5.84 o 
  -1   5   3      141.54      140.63      4.89 o 
   0   5   3        6.64       15.91      1.72 o 
   1   5   3       94.84       97.99      2.51 o 
   2   5   3      322.49      318.06      5.25 o 
   3   5   3      156.19      152.50      4.88 o 
   4   5   3      135.03      149.76      5.44 o 
   5   5   3        0.38        1.60      1.53 o 
   6   5   3      255.05      272.14      5.00 o 
   7   5   3      277.72      283.96      5.54 o 
   8   5   3      210.68      187.53      6.45 o 
   9   5   3      199.27      191.90      5.79 o 
  10   5   3      421.56      440.58     11.48 o 
  11   5   3      297.32      310.51      7.40 o 
  12   5   3        8.37        9.71      2.02 o 
  13   5   3       11.38       12.63      2.30 o 
  14   5   3       36.42       30.71      4.68 o 
 -13   6   3      127.74      133.92      4.54 o 
 -12   6   3        8.37        9.02      2.75 o 
 -11   6   3      300.56      323.95      6.24 o 
 -10   6   3        8.49       10.34      2.19 o 
  -9   6   3      338.78      320.79      8.05 o 
  -8   6   3       20.02       21.74      3.13 o 
  -7   6   3       53.39       46.79      6.03 o 
  -6   6   3      100.26      106.77      5.80 o 
  -5   6   3        9.39        8.04      2.00 o 
  -4   6   3      138.32      137.90      3.95 o 
  -3   6   3       38.96       37.19      3.74 o 
  -2   6   3       80.38       72.97      2.44 o 
  -1   6   3        1.17        0.76      0.60 o 
   0   6   3       36.42       31.85      1.52 o 
   1   6   3       15.45       17.97      2.07 o 
   2   6   3      190.64      200.13      2.97 o 
   3   6   3      402.10      449.58      7.15 o 
   4   6   3       19.93       20.24      4.34 o 
   5   6   3       17.33       18.61      2.79 o 
   6   6   3       84.91       84.83      3.41 o 
   7   6   3       24.55       25.53      3.97 o 
   8   6   3       45.19       46.10      6.17 o 
   9   6   3        3.67        3.36      2.11 o 
  10   6   3      308.20      327.51      8.84 o 
  11   6   3        1.53        0.62      2.33 o 
  12   6   3        4.99        3.02      1.63 o 
  13   6   3      135.77      131.50      9.82 o 
 -12   7   3      315.74      301.97      7.50 o 
 -11   7   3        0.04        2.34      3.50 o 
 -10   7   3       35.02       43.32      6.30 o 
  -9   7   3        1.24        3.36      2.11 o 
  -8   7   3      689.45      682.92     17.16 o 
  -7   7   3       43.19       45.54      6.17 o 
  -6   7   3      663.36      673.75     16.64 o 
  -5   7   3       49.95       44.64      7.36 o 
  -4   7   3      232.06      217.75      6.60 o 
  -3   7   3        0.64       -0.65      2.28 o 
  -2   7   3       79.31       92.05      4.57 o 
  -1   7   3      157.20      143.61      3.94 o 
   0   7   3      350.40      364.83      5.81 o 
   1   7   3      281.53      281.58      7.14 o 
   2   7   3       27.91       25.05      2.09 o 
   3   7   3      817.97      818.58     10.50 o 
   4   7   3       32.41       33.83      4.05 o 
   5   7   3      277.98      271.77      6.36 o 
   6   7   3      144.74      129.58      3.74 o 
   7   7   3      328.96      334.90      9.47 o 
   8   7   3       66.13       64.63      4.71 o 
   9   7   3       21.74       26.46      3.21 o 
  10   7   3       10.23        7.76      2.57 o 
  11   7   3        8.57        6.15      2.33 o 
  12   7   3       23.22       18.93      4.18 o 
 -11   8   3       56.04       38.52     13.66 o 
 -10   8   3       27.03       30.07     10.05 o 
  -9   8   3       31.57       32.99      6.63 o 
  -8   8   3       85.65       79.44     10.13 o 
  -7   8   3       33.14       43.35      8.99 o 
  -6   8   3        2.24        4.82      2.06 o 
  -5   8   3      117.48      113.94      7.62 o 
  -4   8   3      331.60      331.50     12.60 o 
  -3   8   3        5.83       10.75      3.17 o 
  -2   8   3       16.32       18.54      4.31 o 
  -1   8   3       76.24       89.51      6.98 o 
   0   8   3      161.80      148.41     12.52 o 
   1   8   3       79.64       61.74      6.16 o 
   2   8   3      550.15      551.52     16.32 o 
   3   8   3      145.44      129.42     15.72 o 
   4   8   3       29.86       27.35      7.72 o 
   5   8   3       32.69       26.53      7.85 o 
   6   8   3       62.88       59.19     13.04 o 
   7   8   3       56.02       69.08     18.01 o 
   8   8   3       81.49       82.56     20.31 o 
   9   8   3      135.89      136.22      7.65 o 
  10   8   3      207.72      206.17     11.87 o 
  11   8   3       64.56       60.07     14.53 o 
 -10   9   3        4.55        4.90      7.68 o 
  -9   9   3       28.90       28.29      8.52 o 
  -8   9   3       46.70       40.69      9.68 o 
  -7   9   3      327.23      316.18     14.80 o 
  -6   9   3        0.45        4.20      2.45 o 
  -5   9   3       28.21       25.73      4.64 o 
  -4   9   3      149.71      138.41      6.83 o 
  -3   9   3      141.31      126.11      8.00 o 
  -2   9   3        4.42        9.00      3.90 o 
  -1   9   3      205.91      200.80     10.46 o 
   0   9   3      470.36      461.18     16.87 o 
   1   9   3       10.25       12.31      4.94 o 
   2   9   3        0.35        5.54      2.57 o 
   3   9   3       71.61       61.20     12.20 o 
   4   9   3      333.15      323.31     13.85 o 
   5   9   3       18.37       17.09      4.09 o 
   6   9   3       79.17       75.58     20.63 o 
   7   9   3      271.73      309.69     11.67 o 
   8   9   3        9.68       13.68      5.93 o 
   9   9   3        6.08        2.02      2.42 o 
  -8  10   3       12.08       17.97      6.26 o 
  -7  10   3        0.14        1.84      2.35 o 
  -6  10   3       16.08       21.34      6.18 o 
  -5  10   3      127.12      157.32      7.75 o 
  -4  10   3       19.07       14.82      3.40 o 
  -3  10   3      179.19      194.89     12.47 o 
  -2  10   3      100.78      109.67     14.84 o 
  -1  10   3      385.82      376.43     15.97 o 
   0  10   3      428.16      477.08     21.75 o 
   1  10   3      303.78      350.89     16.73 o 
   2  10   3       28.57       35.23      8.12 o 
   3  10   3       14.77       17.22      5.28 o 
   4  10   3      162.36      169.60     13.93 o 
   5  10   3      220.34      242.41     10.05 o 
   6  10   3      123.75      108.98     10.42 o 
   7  10   3       80.12       92.79      9.97 o 
  -5  11   3        0.94        5.01      2.90 o 
  -4  11   3        7.84        2.54      3.85 o 
  -3  11   3        8.13        9.59      3.44 o 
  -2  11   3      183.55      200.98      7.01 o 
  -1  11   3       31.92       27.78      5.98 o 
   0  11   3       29.96       32.12      6.72 o 
   1  11   3        1.88        2.49      2.92 o 
   2  11   3      157.01      145.88      8.21 o 
   3  11   3      228.71      249.20     11.99 o 
   4  11   3      125.26      150.51      8.49 o 
 -15   0   4       75.95       73.62     11.07 o 
 -14   0   4      200.35      194.67     15.40 o 
 -13   0   4     1817.03     1908.20     33.78 o 
 -12   0   4       11.03        6.22      5.03 o 
 -11   0   4      311.02      348.39     17.52 o 
 -10   0   4      971.82      893.78     24.18 o 
  -9   0   4      484.44      352.47      5.75 o 
  -8   0   4      447.11      400.19     20.56 o 
  -7   0   4      813.29      792.93     14.01 o 
  -6   0   4      223.31      281.52     10.63 o 
  -5   0   4      292.76      311.86      8.18 o 
  -4   0   4      197.83      213.81      7.91 o 
  -3   0   4     1620.45     1567.59     16.19 o 
  -2   0   4       39.08       50.82      1.31 o 
  -1   0   4     2181.38     2123.97     17.28 o 
   0   0   4       46.40       58.30      2.54 o 
   1   0   4     6577.93     7841.21     63.99 o 
   2   0   4     1420.93     1418.93     15.45 o 
   3   0   4     1455.77     1581.52     24.52 o 
   4   0   4      422.10      382.27     18.44 o 
   5   0   4      275.67      291.65     14.67 o 
   6   0   4     1607.17     1728.02     69.93 o 
   7   0   4     1215.18     1282.51     23.68 o 
   8   0   4       28.27       28.63      5.75 o 
   9   0   4     1434.69     1376.71     24.18 o 
  10   0   4        0.11        0.64      4.04 o 
  11   0   4      587.38      576.69     19.01 o 
  12   0   4        6.06        7.55      3.74 o 
  13   0   4      121.81      119.55     19.85 o 
  14   0   4      126.56      139.60      8.48 o 
  15   0   4      195.79      179.97     13.77 o 
 -15   1   4        2.69        5.69      5.22 o 
 -14   1   4      108.23       99.45      9.89 o 
 -13   1   4       25.59       23.59      6.27 o 
 -12   1   4      646.69      708.02     23.71 o 
 -11   1   4       45.93       37.83      7.13 o 
 -10   1   4     1196.62     1270.53     32.14 o 
  -9   1   4      324.68      311.07      8.18 o 
  -8   1   4        0.03        2.24      0.91 o 
  -7   1   4      119.50       96.68      2.32 o 
  -6   1   4      102.01      112.50      3.24 o 
  -5   1   4     5663.20     5807.90     42.33 o 
  -4   1   4     1178.42     1236.85     12.60 o 
  -3   1   4      963.77      954.49      7.50 o 
  -2   1   4       59.64       72.78      1.25 o 
  -1   1   4        8.19        5.54      0.99 o 
   0   1   4     1380.32     1367.75     29.72 o 
   1   1   4       54.13       44.32      2.39 o 
   2   1   4     3799.56     3837.69     26.82 o 
   3   1   4     2827.78     3062.17     56.91 o 
   4   1   4      149.36      163.02      3.04 o 
   5   1   4      257.75      241.60      4.54 o 
   6   1   4       93.54       90.34      5.42 o 
   7   1   4      298.01      281.64      5.78 o 
   8   1   4       19.31       16.83      2.47 o 
   9   1   4        0.10        0.19      1.69 o 
  10   1   4        0.65        0.78      2.35 o 
  11   1   4      271.79      273.89      8.30 o 
  12   1   4      836.92      831.04      9.78 o 
  13   1   4      116.37      103.10      5.85 o 
  14   1   4       29.92       22.33      4.48 o 
 -15   2   4      506.71      513.38     13.26 o 
 -14   2   4      368.23      387.19     25.98 o 
 -13   2   4      427.74      406.11      9.66 o 
 -12   2   4      599.93      620.35     19.74 o 
 -11   2   4        3.15        2.72      1.77 o 
 -10   2   4       10.45       12.66      3.45 o 
  -9   2   4      543.03      565.66     10.14 o 
  -8   2   4      391.21      357.01      5.80 o 
  -7   2   4     1627.54     1582.02     21.46 o 
  -6   2   4      844.06      818.17     10.42 o 
  -5   2   4      432.87      474.90      9.31 o 
  -4   2   4      221.89      242.94      1.46 o 
  -3   2   4     1007.63      996.02     16.90 o 
  -2   2   4      805.42      735.32      6.94 o 
  -1   2   4       13.57        8.77      1.37 o 
   0   2   4      161.16      152.06      2.93 o 
   1   2   4        1.11        3.71      1.29 o 
   2   2   4     3222.49     3371.91     44.51 o 
   3   2   4       55.70       69.29      2.90 o 
   4   2   4      493.98      498.23      7.01 o 
   5   2   4     1017.93     1004.75     11.23 o 
   6   2   4        5.30        9.40      2.10 o 
   7   2   4       31.19       35.83      5.53 o 
   8   2   4      563.73      558.14      6.90 o 
   9   2   4      688.50      672.94     14.19 o 
  10   2   4      129.19      126.03      5.23 o 
  11   2   4        1.83        2.58      2.36 o 
  12   2   4      128.99      125.24      5.78 o 
  13   2   4       20.81       18.21      4.06 o 
  14   2   4       98.46       86.76      6.29 o 
 -15   3   4      274.48      265.81     13.55 o 
 -14   3   4        0.51       -2.76      5.14 o 
 -13   3   4        6.14        1.83      4.85 o 
 -12   3   4       58.33       54.87     11.21 o 
 -11   3   4      608.32      641.95     15.90 o 
 -10   3   4      297.81      301.10      8.05 o 
  -9   3   4       23.63       21.41      3.86 o 
  -8   3   4      474.26      492.24      7.09 o 
  -7   3   4       94.69       88.80      3.50 o 
  -6   3   4     2612.30     2602.29     20.09 o 
  -5   3   4       91.27       89.56      2.55 o 
  -4   3   4     2005.33     1967.71     18.98 o 
  -3   3   4      303.83      313.48      3.59 o 
  -2   3   4      415.72      434.31      3.77 o 
  -1   3   4      440.57      445.20      6.30 o 
   0   3   4     1793.29     1891.17     24.67 o 
   1   3   4     1717.68     1732.24     14.95 o 
   2   3   4      410.57      399.94      8.08 o 
   3   3   4       33.95       37.76      4.93 o 
   4   3   4       50.08       63.59      5.35 o 
   5   3   4      715.16      709.21      8.10 o 
   6   3   4        8.90        8.59      2.30 o 
   7   3   4      301.61      288.06      6.92 o 
   8   3   4       30.36       28.42      3.98 o 
   9   3   4      193.64      195.42      6.66 o 
  10   3   4        0.42        2.86      2.09 o 
  11   3   4      729.82      724.03     15.10 o 
  12   3   4        1.95        4.32      2.23 o 
  13   3   4      584.34      614.10      9.69 o 
  14   3   4        3.60        2.61      1.92 o 
 -14   4   4      603.63      605.84     10.73 o 
 -13   4   4      266.65      284.99     10.49 o 
 -12   4   4      408.63      431.58     10.06 o 
 -11   4   4       76.71       67.51      9.71 o 
 -10   4   4       12.64       14.67      4.04 o 
  -9   4   4       27.08       28.25      4.44 o 
  -8   4   4      371.15      352.92      6.35 o 
  -7   4   4     2009.57     2051.20     17.58 o 
  -6   4   4      635.97      615.42      9.99 o 
  -5   4   4      216.30      206.04      3.75 o 
  -4   4   4      102.42       93.27      3.81 o 
  -3   4   4       57.12       52.09      4.54 o 
  -2   4   4      557.97      486.81      9.52 o 
  -1   4   4       42.35       30.88      2.15 o 
   0   4   4      451.27      443.97     11.23 o 
   1   4   4       67.12       72.94      2.68 o 
   2   4   4      347.68      329.57      5.16 o 
   3   4   4      771.02      751.99     14.66 o 
   4   4   4      206.26      203.08      3.61 o 
   5   4   4     1532.06     1574.57     20.90 o 
   6   4   4       88.94       85.68      5.34 o 
   7   4   4        5.08        3.77      1.98 o 
   8   4   4      379.80      399.07      9.25 o 
   9   4   4      251.20      226.60      6.41 o 
  10   4   4      346.00      359.57      8.49 o 
  11   4   4        1.84        5.10      1.94 o 
  12   4   4      103.03      101.20      6.58 o 
  13   4   4       77.58       80.70      6.69 o 
  14   4   4       14.68       11.78      2.52 o 
 -14   5   4       61.50       33.40     10.45 o 
 -13   5   4       96.08       88.48     15.62 o 
 -12   5   4        2.72       -0.33      4.54 o 
 -11   5   4      760.01      756.93     11.31 o 
 -10   5   4       51.81       56.39      3.82 o 
  -9   5   4      167.65      166.40      9.38 o 
  -8   5   4      111.69      106.32      3.49 o 
  -7   5   4      788.04      797.94     11.64 o 
  -6   5   4      223.49      216.50      5.72 o 
  -5   5   4      909.57      912.59      7.63 o 
  -4   5   4      508.20      505.60      5.16 o 
  -3   5   4        0.05        2.24      1.26 o 
  -2   5   4      122.66      118.50      2.92 o 
  -1   5   4     1820.65     1876.37     14.97 o 
   0   5   4       74.17       72.74      3.42 o 
   1   5   4      729.94      748.69     12.90 o 
   2   5   4       24.79       20.49      2.77 o 
   3   5   4       52.25       54.21      5.86 o 
   4   5   4        1.54        4.61      1.96 o 
   5   5   4       43.89       55.39      5.11 o 
   6   5   4      702.10      692.16     10.19 o 
   7   5   4       33.57       29.57      4.38 o 
   8   5   4      395.95      403.94     11.10 o 
   9   5   4      149.11      153.16      8.66 o 
  10   5   4      173.79      182.89      9.19 o 
  11   5   4        3.04        3.25      2.28 o 
  12   5   4      119.75      112.00      7.01 o 
  13   5   4       15.42       13.42      2.82 o 
 -13   6   4      393.92      422.29     26.03 o 
 -12   6   4       40.29       32.05      3.49 o 
 -11   6   4       29.15       22.87      4.22 o 
 -10   6   4       93.70       89.00      9.84 o 
  -9   6   4        6.41        7.29      4.90 o 
  -8   6   4      637.86      618.41     16.36 o 
  -7   6   4       24.77       26.94      3.29 o 
  -6   6   4      118.23       99.49      3.80 o 
  -5   6   4      539.56      542.27      7.61 o 
  -4   6   4     1183.23     1175.77     13.94 o 
  -3   6   4       35.32       35.85      2.51 o 
  -2   6   4      367.47      380.02      4.52 o 
  -1   6   4      501.14      479.11     13.21 o 
   0   6   4       77.62       78.62      2.62 o 
   1   6   4      558.69      549.79      8.66 o 
   2   6   4       38.72       43.45      5.34 o 
   3   6   4     3086.92     3197.35     32.33 o 
   4   6   4      470.35      515.16      7.54 o 
   5   6   4       14.30       18.49      3.02 o 
   6   6   4       34.64       40.58      5.18 o 
   7   6   4       97.52       98.01      4.71 o 
   8   6   4      268.49      269.78      6.92 o 
   9   6   4       22.72       23.78      3.45 o 
  10   6   4      634.23      648.54     18.08 o 
  11   6   4      474.69      498.48     11.17 o 
  12   6   4        1.87        2.45      1.99 o 
 -12   7   4        0.08        0.72      3.48 o 
 -11   7   4      513.34      544.12     20.11 o 
 -10   7   4        3.28        3.85      8.52 o 
  -9   7   4      381.58      362.74     10.55 o 
  -8   7   4       10.55        8.51      3.66 o 
  -7   7   4      212.50      211.48      7.06 o 
  -6   7   4       66.01       57.90      7.69 o 
  -5   7   4      773.66      768.82     17.27 o 
  -4   7   4      234.45      228.57      9.55 o 
  -3   7   4      128.39      113.18      5.74 o 
  -2   7   4       94.68       68.51      3.89 o 
  -1   7   4      194.32      154.41      9.87 o 
   0   7   4       85.11       91.51      4.40 o 
   1   7   4      500.72      482.10     11.85 o 
   2   7   4       15.37       14.43      2.11 o 
   3   7   4      112.35      125.87      5.31 o 
   4   7   4      117.21       96.74      4.79 o 
   5   7   4        0.53        0.43      1.42 o 
   6   7   4       22.99       25.31      3.65 o 
   7   7   4      176.61      190.71      5.91 o 
   8   7   4       18.22       13.45      2.25 o 
   9   7   4       59.99       41.44      6.03 o 
  10   7   4       84.53       68.46     12.18 o 
  11   7   4       21.55       21.02      5.53 o 
 -11   8   4       30.49       19.89      6.91 o 
 -10   8   4       23.62       13.81      4.88 o 
  -9   8   4      165.09      164.49     21.15 o 
  -8   8   4      488.56      574.23     32.30 o 
  -7   8   4        9.93        6.42      2.32 o 
  -6   8   4      342.27      357.42      8.23 o 
  -5   8   4        0.61        2.61      1.87 o 
  -4   8   4      374.59      343.47     11.58 o 
  -3   8   4        9.45       15.40      5.08 o 
  -2   8   4      229.73      224.58      8.03 o 
  -1   8   4       43.01       46.09     11.60 o 
   0   8   4      437.60      447.32     15.91 o 
   1   8   4      150.52      137.05      9.63 o 
   2   8   4      421.43      367.99     12.36 o 
   3   8   4       92.95       96.60      7.12 o 
   4   8   4      302.42      322.61     15.13 o 
   5   8   4       54.53       46.69      9.27 o 
   6   8   4       44.20       35.48      8.43 o 
   7   8   4        1.78        5.06      5.42 o 
   8   8   4      181.89      185.92      9.80 o 
   9   8   4       30.61       26.16      5.65 o 
  10   8   4      164.92      158.15      9.34 o 
  -9   9   4      117.29      132.00      9.96 o 
  -8   9   4      275.52      303.50     11.09 o 
  -7   9   4      128.42      111.95     27.27 o 
  -6   9   4      349.04      351.23     21.04 o 
  -5   9   4        0.79        2.28      2.14 o 
  -4   9   4      291.09      300.27      7.39 o 
  -3   9   4      145.63      124.89     12.14 o 
  -2   9   4        0.77        4.89      2.94 o 
  -1   9   4       10.51       12.59      3.89 o 
   0   9   4      483.28      495.94     21.44 o 
   1   9   4      536.44      546.18     26.91 o 
   2   9   4      467.72      470.24     10.40 o 
   3   9   4      164.02      155.02      7.44 o 
   4   9   4       97.72       88.84     18.45 o 
   5   9   4      188.27      174.09      9.14 o 
   6   9   4       80.24       76.69     15.47 o 
   7   9   4       36.42       30.35      6.34 o 
   8   9   4       14.52       11.34      4.26 o 
  -7  10   4       88.35       88.68     12.77 o 
  -6  10   4        4.35        6.60      2.94 o 
  -5  10   4       49.42       43.30      7.54 o 
  -4  10   4        4.81        9.27      2.32 o 
  -3  10   4      218.28      205.04      9.34 o 
  -2  10   4        4.80        5.10      1.88 o 
  -1  10   4       63.43       63.21     10.56 o 
   0  10   4      184.06      193.38      8.61 o 
   1  10   4       12.92       11.93      3.59 o 
   2  10   4        6.41        5.03      2.38 o 
   3  10   4        1.40        1.26      3.40 o 
   4  10   4       18.87       22.67      6.86 o 
   5  10   4       14.25       17.85      4.30 o 
   6  10   4        5.58        9.53      5.72 o 
  -2  11   4       33.23       29.94      7.05 o 
  -1  11   4        0.84        0.08      3.23 o 
   0  11   4       49.10       39.50      9.88 o 
   1  11   4      178.12      193.53     10.09 o 
   2  11   4      118.19      110.21      9.42 o 
 -15   1   5      237.17      258.51     13.35 o 
 -14   1   5       79.83       58.84     11.72 o 
 -13   1   5      142.14      129.06     26.56 o 
 -12   1   5       21.22       22.28      7.77 o 
 -11   1   5       28.06       32.36      5.54 o 
 -10   1   5      233.95      213.41     16.25 o 
  -9   1   5       54.65       64.48      8.50 o 
  -8   1   5       26.75       22.75      4.94 o 
  -7   1   5      126.23      126.42      1.96 o 
  -6   1   5      191.28      188.32      2.36 o 
  -5   1   5        0.21        0.41      0.60 o 
  -4   1   5       25.09       23.71      2.08 o 
  -3   1   5      184.56      185.17      1.99 o 
  -2   1   5       46.44       51.62      1.16 o 
  -1   1   5      117.16      109.64      1.91 o 
   0   1   5      856.98      880.33      8.34 o 
   1   1   5        2.17        2.78      1.35 o 
   2   1   5      305.76      305.79      4.40 o 
   3   1   5      821.52      860.97      9.99 o 
   4   1   5        1.12        2.20      1.88 o 
   5   1   5      705.68      705.90      7.84 o 
   6   1   5      208.11      196.85      3.97 o 
   7   1   5       69.49       66.92      8.46 o 
   8   1   5       10.07       10.45      2.37 o 
   9   1   5       51.52       48.24      4.10 o 
  10   1   5       21.97       23.69      3.58 o 
  11   1   5       12.72       11.35      2.48 o 
  12   1   5       27.54       27.42      3.84 o 
  13   1   5      166.32      169.64      7.24 o 
  14   1   5       77.89       73.94      5.76 o 
 -15   2   5        3.16       11.34      3.98 o 
 -14   2   5       10.23       15.74      4.15 o 
 -13   2   5        0.06        2.13      2.42 o 
 -12   2   5      119.86      104.30     16.31 o 
 -11   2   5       85.14       99.98     16.68 o 
 -10   2   5      304.59      298.13     23.59 o 
  -9   2   5      372.01      348.26     14.49 o 
  -8   2   5        6.13        4.62      1.37 o 
  -7   2   5        0.13        2.07      1.27 o 
  -6   2   5        2.32        1.59      0.75 o 
  -5   2   5      146.94      145.64      6.38 o 
  -4   2   5       77.79       74.91      3.94 o 
  -3   2   5      398.98      381.26      6.12 o 
  -2   2   5      331.61      330.73      6.26 o 
  -1   2   5       13.69       14.36      2.36 o 
   0   2   5       51.81       47.12      2.98 o 
   1   2   5       91.57       93.56      4.31 o 
   2   2   5     1582.50     1735.45     17.46 o 
   3   2   5      800.47      758.70     15.14 o 
   4   2   5      727.94      717.31      8.44 o 
   5   2   5      178.41      174.32      5.48 o 
   6   2   5      298.47      309.75      5.27 o 
   7   2   5      388.88      387.75      6.53 o 
   8   2   5      240.20      236.11      6.45 o 
   9   2   5      511.46      504.51     13.80 o 
  10   2   5        1.37        3.46      1.94 o 
  11   2   5        5.29        4.97      1.88 o 
  12   2   5        5.45        6.54      2.10 o 
  13   2   5      152.38      147.04      6.86 o 
 -14   3   5       11.94       12.11      5.42 o 
 -13   3   5        1.10       -0.15      4.37 o 
 -12   3   5       19.66       25.93      6.15 o 
 -11   3   5      117.09      106.63     15.39 o 
 -10   3   5      111.01      117.68      8.19 o 
  -9   3   5       25.35       22.57      3.75 o 
  -8   3   5      791.45      804.44     21.01 o 
  -7   3   5        9.22       11.23      2.81 o 
  -6   3   5      319.12      334.47      9.81 o 
  -5   3   5        0.01        1.13      1.22 o 
  -4   3   5        9.19        9.40      1.52 o 
  -3   3   5      461.36      460.89      5.38 o 
  -2   3   5      644.56      656.69     11.21 o 
  -1   3   5     1927.66     2056.48     28.19 o 
   0   3   5      552.69      577.47      8.70 o 
   1   3   5       57.28       67.18      4.02 o 
   2   3   5       21.29       21.95      2.45 o 
   3   3   5        1.13        2.79      1.91 o 
   4   3   5       29.71       38.75      4.42 o 
   5   3   5       16.45       14.12      3.02 o 
   6   3   5        1.06        4.72      2.11 o 
   7   3   5      129.78      132.92      5.74 o 
   8   3   5      178.57      181.96      6.07 o 
   9   3   5      389.53      395.31      9.31 o 
  10   3   5      340.90      337.72      9.78 o 
  11   3   5       50.96       52.94      6.34 o 
  12   3   5       21.64       19.25      3.84 o 
  13   3   5       78.81       64.40      8.93 o 
 -14   4   5       37.81       32.12      9.24 o 
 -13   4   5       43.01       34.42      7.95 o 
 -12   4   5        0.10        0.04      3.92 o 
 -11   4   5       85.08       73.75     12.69 o 
 -10   4   5       14.95       10.45      3.60 o 
  -9   4   5      125.22      123.62      9.74 o 
  -8   4   5      126.08      129.72      4.50 o 
  -7   4   5      327.17      304.13      8.21 o 
  -6   4   5       13.02       18.26      2.95 o 
  -5   4   5      185.45      177.98      6.59 o 
  -4   4   5        5.40        7.14      1.51 o 
  -3   4   5       34.47       34.46      4.32 o 
  -2   4   5      193.13      194.18      3.68 o 
  -1   4   5        3.41        4.74      1.74 o 
   0   4   5       19.01       21.48      2.66 o 
   1   4   5      203.85      202.18      4.41 o 
   2   4   5      839.96      874.70     10.21 o 
   3   4   5      840.41      826.07     15.57 o 
   4   4   5      210.16      200.60      5.23 o 
   5   4   5       87.84       95.64      5.73 o 
   6   4   5      675.31      699.95     15.16 o 
   7   4   5      561.35      568.69     12.29 o 
   8   4   5      799.66      822.44     16.73 o 
   9   4   5       16.96       21.48      2.79 o 
  10   4   5       51.91       51.41      4.84 o 
  11   4   5        9.48        5.80      2.61 o 
  12   4   5       35.08       41.14      6.06 o 
  13   4   5        9.10        7.73      2.66 o 
 -13   5   5      132.58      134.45      8.44 o 
 -12   5   5        6.90        5.53      3.80 o 
 -11   5   5        0.47        2.13      2.73 o 
 -10   5   5      214.82      217.24      9.28 o 
  -9   5   5        2.97        2.80      2.27 o 
  -8   5   5      563.39      552.69     14.12 o 
  -7   5   5      157.39      161.85      6.27 o 
  -6   5   5      740.77      761.15     17.93 o 
  -5   5   5        0.34        1.07      1.11 o 
  -4   5   5       74.52       77.29      4.95 o 
  -3   5   5      712.87      674.53      8.67 o 
  -2   5   5       86.02       85.23      2.78 o 
  -1   5   5      557.24      580.51      5.85 o 
   0   5   5      267.18      275.59      4.88 o 
   1   5   5      281.65      296.02      4.96 o 
   2   5   5      110.27      115.89      3.61 o 
   3   5   5      203.49      222.39      7.73 o 
   4   5   5       49.40       53.69      6.95 o 
   5   5   5      427.08      462.25     10.68 o 
   6   5   5       89.68       91.32      7.32 o 
   7   5   5       29.27       26.28      3.85 o 
   8   5   5       34.17       32.97      4.37 o 
   9   5   5      146.61      148.57      5.51 o 
  10   5   5       15.80       12.07      2.44 o 
  11   5   5       57.81       58.96      6.56 o 
  12   5   5      196.54      200.24      5.75 o 
 -12   6   5       41.15       31.07      7.78 o 
 -11   6   5      104.09       78.12     16.83 o 
 -10   6   5       64.46       56.60     12.21 o 
  -9   6   5        0.60        2.86      1.83 o 
  -8   6   5        0.12        1.97      1.17 o 
  -7   6   5       50.35       39.02      7.89 o 
  -6   6   5      151.90      146.69      6.15 o 
  -5   6   5        4.57        4.03      1.59 o 
  -4   6   5       22.53       23.19      2.16 o 
  -3   6   5       58.71       56.01      4.51 o 
  -2   6   5       48.06       55.47      3.80 o 
  -1   6   5        9.25        9.31      1.84 o 
   0   6   5        6.31        6.96      1.82 o 
   1   6   5       85.96       77.68      3.21 o 
   2   6   5        1.88        3.99      1.48 o 
   3   6   5       18.22       19.70      2.44 o 
   4   6   5      303.90      326.07     12.94 o 
   5   6   5       38.29       39.09      5.30 o 
   6   6   5        0.03        2.37      1.62 o 
   7   6   5       50.57       57.78      8.77 o 
   8   6   5       32.11       34.24      4.40 o 
   9   6   5      129.07      136.43      8.41 o 
  10   6   5      178.61      191.14      5.71 o 
  11   6   5        2.89        0.86      2.79 o 
 -11   7   5      229.88      245.06     11.16 o 
 -10   7   5      196.52      198.16     10.94 o 
  -9   7   5      113.54      112.47      9.06 o 
  -8   7   5       13.33        7.47      3.44 o 
  -7   7   5        4.20        3.97      3.20 o 
  -6   7   5       27.49       21.37      4.33 o 
  -5   7   5      203.60      189.99      5.94 o 
  -4   7   5      178.35      191.39      8.92 o 
  -3   7   5      132.59      129.90      5.41 o 
  -2   7   5      898.64      852.39     18.81 o 
  -1   7   5       20.54       18.00      3.88 o 
   0   7   5        4.81        4.11      1.71 o 
   1   7   5        0.01        4.14      1.81 o 
   2   7   5       59.23       53.43      4.00 o 
   3   7   5       78.50       71.86      3.27 o 
   4   7   5      110.04      113.07      4.26 o 
   5   7   5       91.94       93.22      5.21 o 
   6   7   5        1.67        3.52      1.95 o 
   7   7   5        5.23        3.52      1.52 o 
   8   7   5      142.47      146.30      8.42 o 
   9   7   5       34.05       23.78      3.78 o 
  10   7   5      115.77      127.69     16.44 o 
  -9   8   5       18.89       17.82      6.67 o 
  -8   8   5       77.73       55.71     16.68 o 
  -7   8   5      152.90      142.56     27.31 o 
  -6   8   5      124.81      111.66     11.28 o 
  -5   8   5       82.47       82.23     12.03 o 
  -4   8   5        1.11        1.54      1.84 o 
  -3   8   5      236.91      194.72     21.74 o 
  -2   8   5       72.41       72.13      9.36 o 
  -1   8   5      128.78      143.31      8.12 o 
   0   8   5       79.88       74.69     10.18 o 
   1   8   5      279.12      293.48      9.85 o 
   2   8   5       97.90       94.17      7.08 o 
   3   8   5        0.83        0.12      2.38 o 
   4   8   5      267.44      281.34     10.28 o 
   5   8   5       46.41       50.36      9.04 o 
   6   8   5       17.26       12.97      4.80 o 
   7   8   5      290.01      316.96     14.25 o 
   8   8   5        0.56        5.63      4.34 o 
   9   8   5       17.64       12.91      5.45 o 
  -8   9   5        1.99        4.78      4.74 o 
  -7   9   5       19.47       14.54      4.88 o 
  -6   9   5       34.42       22.58      8.51 o 
  -5   9   5       15.08       11.03      5.05 o 
  -4   9   5        7.22        8.71      6.19 o 
  -3   9   5        1.41        2.89      2.74 o 
  -2   9   5      167.91      179.28     14.09 o 
  -1   9   5        1.54        0.79      3.69 o 
   0   9   5        1.89        2.94      2.28 o 
   1   9   5        0.03        4.97      2.39 o 
   2   9   5      106.13       77.60     15.50 o 
   3   9   5       10.62        8.05      2.57 o 
   4   9   5        0.26        3.40      2.93 o 
   5   9   5       39.28       41.01      6.22 o 
   6   9   5       31.60       36.05      7.10 o 
   7   9   5        2.43        4.98      2.54 o 
  -5  10   5       57.34       53.72     14.76 o 
  -4  10   5       36.84       35.21     11.16 o 
  -3  10   5      181.31      180.37     32.64 o 
  -2  10   5      205.64      210.23      6.63 o 
  -1  10   5        0.01        1.71      2.45 o 
   0  10   5       16.59       14.91      3.26 o 
   1  10   5      306.23      330.25     14.14 o 
   2  10   5       45.02       40.04      9.68 o 
   3  10   5        6.38        7.75      3.04 o 
   4  10   5       88.64       84.99     17.69 o 
 -14   0   6      252.22      254.32     27.88 o 
 -13   0   6      445.82      473.31     24.55 o 
 -11   0   6      148.47      116.07     29.65 o 
 -10   0   6       93.23       97.52     17.72 o 
  -9   0   6      746.86      785.01     31.92 o 
  -8   0   6      657.26      668.71     29.16 o 
  -7   0   6      226.18      256.03     12.04 o 
  -6   0   6       82.13       81.09      9.51 o 
  -5   0   6      505.74      533.85     23.71 o 
  -4   0   6     1410.95     1514.54     23.81 o 
  -3   0   6     2832.80     2923.49     33.88 o 
  -2   0   6      152.91      173.99      6.00 o 
  -1   0   6     2312.36     2403.92     39.39 o 
   0   0   6     1948.43     2135.72     35.95 o 
   1   0   6      280.51      293.94      6.27 o 
   2   0   6      461.89      453.85     11.05 o 
   3   0   6     2195.56     2279.03     21.42 o 
   4   0   6      810.80      863.64     30.27 o 
   5   0   6        9.71       10.75      3.40 o 
   6   0   6       13.36       16.40      3.45 o 
   7   0   6       20.87       17.79      3.87 o 
   8   0   6      271.88      264.86     18.14 o 
   9   0   6       13.19       11.28      3.73 o 
  10   0   6      105.08      103.22     17.74 o 
  11   0   6       38.85       35.94      7.47 o 
  12   0   6      688.81      681.32     36.50 o 
  13   0   6       36.66       27.37      6.02 o 
 -14   1   6        3.20        6.26      4.59 o 
 -13   1   6      280.63      285.18     23.51 o 
 -12   1   6      595.82      561.15     23.03 o 
 -11   1   6       84.94       72.28     15.37 o 
 -10   1   6      194.98      204.06     17.91 o 
  -9   1   6      102.73      109.33     11.30 o 
  -8   1   6      225.04      224.81     11.12 o 
  -7   1   6       10.39       10.15      4.98 o 
  -6   1   6     1206.34     1230.97     23.50 o 
  -5   1   6        6.19        1.90      1.21 o 
  -4   1   6       71.68       68.35      2.36 o 
  -3   1   6      156.70      145.78      1.81 o 
  -2   1   6        6.38        5.11      1.35 o 
  -1   1   6      641.69      584.69      7.31 o 
   0   1   6       52.89       57.43      3.52 o 
   1   1   6      137.97      126.95      3.96 o 
   2   1   6       21.28       25.52      3.77 o 
   3   1   6      631.11      646.13     15.43 o 
   4   1   6       22.97       39.14      8.38 o 
   5   1   6       58.43       52.20      4.27 o 
   6   1   6      472.61      489.31      8.61 o 
   7   1   6        7.19        7.17      2.68 o 
   8   1   6       24.87       24.08      4.47 o 
   9   1   6      450.28      448.96     18.42 o 
  10   1   6       10.85       10.01      2.87 o 
  11   1   6      193.35      192.67     11.46 o 
  12   1   6       43.07       48.46      5.13 o 
  13   1   6      230.92      235.03      8.68 o 
 -14   2   6        1.59        4.56      5.18 o 
 -13   2   6      582.11      610.47     18.44 o 
 -12   2   6        2.96        6.92      2.87 o 
 -11   2   6        4.17        6.92      4.35 o 
 -10   2   6       48.14       58.86     11.04 o 
  -9   2   6      498.59      498.33     15.85 o 
  -8   2   6      137.33      145.40     15.33 o 
  -7   2   6       11.94       13.63      3.81 o 
  -6   2   6        6.93       11.73      6.92 o 
  -5   2   6      355.42      358.37      6.27 o 
  -4   2   6      187.96      173.39      3.82 o 
  -3   2   6      904.22      918.99     12.93 o 
  -2   2   6      345.62      324.81      5.20 o 
  -1   2   6       22.95       27.78      2.80 o 
   0   2   6       11.42        9.46      1.65 o 
   1   2   6      722.62      750.17     11.03 o 
   2   2   6      580.84      594.07      6.67 o 
   3   2   6      662.21      649.32      6.51 o 
   4   2   6      840.62      894.36      9.30 o 
   5   2   6      101.32      107.54      5.43 o 
   6   2   6       22.37       21.68      2.85 o 
   7   2   6       15.91       15.90      2.40 o 
   8   2   6        0.29        2.17      1.32 o 
   9   2   6      252.57      248.63      7.11 o 
  10   2   6        3.55        5.08      2.82 o 
  11   2   6      111.35       94.94      9.76 o 
  12   2   6      144.07      141.02     11.91 o 
 -13   3   6      324.12      371.99     10.85 o 
 -12   3   6      255.78      261.49     13.65 o 
 -11   3   6      548.03      553.55     21.97 o 
 -10   3   6      201.01      211.00     11.13 o 
  -9   3   6        2.28        2.68      4.16 o 
  -8   3   6      183.15      174.86     10.52 o 
  -7   3   6     1389.92     1441.29     42.41 o 
  -6   3   6     1408.60     1460.49     32.99 o 
  -5   3   6      566.25      558.55      8.97 o 
  -4   3   6      512.04      507.81      9.40 o 
  -3   3   6       32.71       31.36      2.84 o 
  -2   3   6      591.76      580.28      5.56 o 
  -1   3   6      127.87      132.98      3.71 o 
   0   3   6      684.18      668.58      6.58 o 
   1   3   6      418.45      444.07      5.45 o 
   2   3   6      106.53      113.47      5.16 o 
   3   3   6      251.61      266.38      4.50 o 
   4   3   6      285.40      278.66      6.63 o 
   5   3   6        5.89        5.97      2.33 o 
   6   3   6      549.77      551.73     11.17 o 
   7   3   6       64.24       72.89      9.49 o 
   8   3   6       47.11       42.66      4.81 o 
   9   3   6        7.55        4.28      2.62 o 
  10   3   6      621.45      606.21     17.07 o 
  11   3   6       20.47       18.13      3.10 o 
  12   3   6       28.31       29.88      5.11 o 
 -13   4   6        8.15        3.62      4.12 o 
 -12   4   6      185.71      179.97     23.40 o 
 -11   4   6       65.79       65.62     14.93 o 
 -10   4   6      135.77      132.37     13.39 o 
  -9   4   6       70.54       75.07     15.12 o 
  -8   4   6        0.50        7.70      3.31 o 
  -7   4   6       29.26       28.55      5.80 o 
  -6   4   6      291.45      303.92      8.01 o 
  -5   4   6       17.75       19.70      3.65 o 
  -4   4   6      346.88      360.00      8.01 o 
  -3   4   6       90.34       81.24      2.62 o 
  -2   4   6      573.14      580.26     12.64 o 
  -1   4   6      222.42      244.82      7.08 o 
   0   4   6        1.97        3.07      1.65 o 
   1   4   6      665.58      700.22     11.85 o 
   2   4   6      168.30      177.88      4.58 o 
   3   4   6      170.06      175.31      4.92 o 
   4   4   6      132.26      142.65      4.13 o 
   5   4   6      123.63      129.89      5.41 o 
   6   4   6      129.38      117.80      8.23 o 
   7   4   6        3.89        5.78      1.92 o 
   8   4   6       89.37       95.00      6.90 o 
   9   4   6       76.13       84.56      7.46 o 
  10   4   6       27.64       24.19      3.86 o 
  11   4   6        1.51        2.33      1.60 o 
  12   4   6        1.40        0.87      2.72 o 
 -12   5   6      326.68      359.57     13.37 o 
 -11   5   6      321.17      358.40     19.63 o 
 -10   5   6       25.47       22.25      5.22 o 
  -9   5   6      242.53      235.32      7.73 o 
  -8   5   6      187.26      191.07      8.47 o 
  -7   5   6      317.67      327.60      8.85 o 
  -6   5   6      389.90      391.44      9.99 o 
  -5   5   6     1145.51     1139.98     24.58 o 
  -4   5   6       16.97       13.15      2.36 o 
  -3   5   6        0.36        1.87      1.35 o 
  -2   5   6       46.11       40.03      3.46 o 
  -1   5   6      520.85      505.67     10.76 o 
   0   5   6      222.18      220.75      5.63 o 
   1   5   6      141.77      141.13      5.77 o 
   2   5   6      250.06      255.80      7.34 o 
   3   5   6      799.01      807.42     15.52 o 
   4   5   6       15.42       19.81      3.53 o 
   5   5   6      839.20      845.97     16.32 o 
   6   5   6       40.77       41.18      5.89 o 
   7   5   6       54.47       59.18      7.57 o 
   8   5   6       10.00       10.11      3.12 o 
   9   5   6       64.61       60.77      8.70 o 
  10   5   6       47.84       41.24      7.26 o 
  11   5   6      209.06      209.11      8.85 o 
 -11   6   6        9.28        8.75      6.49 o 
 -10   6   6       55.06       48.30     12.12 o 
  -9   6   6      192.12      191.31      9.77 o 
  -8   6   6       33.49       31.71      6.93 o 
  -7   6   6      152.65      150.83      4.19 o 
  -6   6   6       39.54       34.26      5.98 o 
  -5   6   6        4.37        3.85      1.85 o 
  -4   6   6      493.65      492.69     12.92 o 
  -3   6   6      139.13      155.84      4.62 o 
  -2   6   6      165.23      153.75      4.62 o 
  -1   6   6       45.23       44.76      2.92 o 
   0   6   6      187.69      179.86      6.00 o 
   1   6   6        2.62        6.93      2.49 o 
   2   6   6        1.27        1.65      1.27 o 
   3   6   6      389.89      416.58     10.29 o 
   4   6   6       11.24       15.66      2.30 o 
   5   6   6      572.41      583.37     12.52 o 
   6   6   6       49.70       61.88      6.87 o 
   7   6   6       66.08       70.14      8.69 o 
   8   6   6      187.01      192.36      6.98 o 
   9   6   6       53.17       47.10      8.77 o 
  10   6   6      167.76      183.84      6.73 o 
 -10   7   6       10.63        6.90      6.86 o 
  -9   7   6       54.22       42.20     14.04 o 
  -8   7   6      297.75      281.11     13.53 o 
  -7   7   6       61.86       71.74      8.91 o 
  -6   7   6       26.47       26.22      5.30 o 
  -5   7   6      395.34      373.28     10.55 o 
  -4   7   6        5.14        3.53      2.69 o 
  -3   7   6        7.05        7.52      2.70 o 
  -2   7   6        0.30        3.39      1.45 o 
  -1   7   6      103.60      102.10      8.16 o 
   0   7   6      181.94      183.90      6.97 o 
   1   7   6        3.54        6.85      3.64 o 
   2   7   6       18.17       22.43      3.35 o 
   3   7   6       26.56       21.99      3.23 o 
   4   7   6      743.27      769.99     12.58 o 
   5   7   6       35.62       25.65      5.34 o 
   6   7   6        1.41        1.81      1.59 o 
   7   7   6       60.39       60.13      8.00 o 
   8   7   6      152.44      154.09      4.75 o 
   9   7   6        9.87        6.83      6.54 o 
  -7   8   6        7.11        9.20      4.03 o 
  -6   8   6       22.09       20.81      7.96 o 
  -5   8   6      254.49      248.83     18.97 o 
  -4   8   6       33.65       31.60     10.37 o 
  -3   8   6      113.02      126.38     16.41 o 
  -2   8   6      569.85      503.78      7.90 o 
  -1   8   6       24.99       12.71      4.33 o 
   0   8   6       47.15       55.43     10.64 o 
   1   8   6      212.48      244.73     10.20 o 
   2   8   6      555.75      558.37     16.88 o 
   3   8   6        6.13        7.67      3.85 o 
   4   8   6       83.75       73.71     11.57 o 
   5   8   6       24.65       26.43      6.70 o 
   6   8   6        4.72        8.67      4.37 o 
   7   8   6      141.08      144.78     17.49 o 
  -6   9   6       11.43        4.26      3.11 o 
  -5   9   6      192.70      176.22      8.74 o 
  -4   9   6      191.08      219.09     24.70 o 
  -3   9   6       45.98       30.90      9.48 o 
  -2   9   6       10.65        9.20      4.96 o 
  -1   9   6        2.59        4.35      2.47 o 
   0   9   6        0.04        1.71      2.25 o 
   1   9   6        1.20        0.25      1.89 o 
   2   9   6        3.27        1.23      3.07 o 
   3   9   6      320.08      364.82     16.41 o 
   4   9   6       86.78       95.95     21.23 o 
   5   9   6        0.17        4.13      3.94 o 
  -1  10   6       80.64       69.95     14.34 o 
   0  10   6       40.47       31.14      7.06 o 
 -13   1   7       82.31       82.49     18.49 o 
 -12   1   7       92.23       71.85     17.83 o 
 -11   1   7       28.36       27.72      7.77 o 
 -10   1   7        2.11        1.31      3.75 o 
  -9   1   7       84.20       86.88      8.84 o 
  -8   1   7       19.94       23.87      5.86 o 
  -7   1   7       28.63       31.53      4.74 o 
  -6   1   7      264.36      267.75     15.12 o 
  -5   1   7      735.34      798.25     23.74 o 
  -4   1   7       42.36       44.36      4.31 o 
  -3   1   7       16.05       14.80      3.39 o 
  -2   1   7        1.94        2.28      1.19 o 
  -1   1   7        0.38        2.28      1.11 o 
   0   1   7        3.73        3.41      1.55 o 
   1   1   7       27.03       24.34      3.32 o 
   2   1   7       49.87       47.25      5.41 o 
   3   1   7      909.90      932.94     14.90 o 
   4   1   7       78.23       78.98      4.49 o 
   5   1   7       51.55       47.51      6.62 o 
   6   1   7       90.17       73.68      5.52 o 
   7   1   7      129.33      127.19      6.75 o 
   8   1   7       14.40       12.63      2.98 o 
   9   1   7       33.18       26.61      4.34 o 
  10   1   7        1.21        2.04      2.04 o 
  11   1   7       57.98       46.64      9.12 o 
 -13   2   7      176.69      186.70     13.00 o 
 -12   2   7      125.44      119.76     14.70 o 
 -11   2   7       60.77       47.42     10.31 o 
 -10   2   7        0.04        4.18      3.71 o 
  -9   2   7        0.77        5.71      4.19 o 
  -8   2   7        0.89        2.28      2.87 o 
  -7   2   7        9.38       14.34      3.90 o 
  -6   2   7        1.27        3.79      2.99 o 
  -5   2   7      230.97      232.86     29.49 o 
  -4   2   7      280.73      266.36      9.94 o 
  -3   2   7       26.35       22.43      4.41 o 
  -2   2   7      104.86      100.46      4.59 o 
  -1   2   7       22.87       26.74      2.44 o 
   0   2   7      111.33      107.24      4.50 o 
   1   2   7      667.68      687.49     13.25 o 
   2   2   7        0.02        2.04      1.62 o 
   3   2   7       12.59       10.36      1.88 o 
   4   2   7        2.75        3.55      1.95 o 
   5   2   7     1330.65     1304.08     24.61 o 
   6   2   7      471.42      498.79     11.11 o 
   7   2   7      281.81      284.62      7.73 o 
   8   2   7      121.06      127.97      6.25 o 
   9   2   7        1.75        4.02      2.38 o 
  10   2   7        0.21        4.57      1.99 o 
  11   2   7        1.39        1.69      2.14 o 
 -12   3   7       65.69       66.27     12.04 o 
 -11   3   7       48.27       39.82      6.70 o 
 -10   3   7      209.46      203.55     10.43 o 
  -9   3   7       92.62       92.54     12.01 o 
  -8   3   7       15.18       16.31      5.16 o 
  -7   3   7       54.03       53.47      6.66 o 
  -6   3   7       80.96       89.92      8.38 o 
  -5   3   7        2.99       -0.22      4.96 o 
  -4   3   7      390.72      398.36     10.38 o 
  -3   3   7        5.52        4.28      1.79 o 
  -2   3   7       58.90       58.76      3.97 o 
  -1   3   7      261.72      262.77      6.42 o 
   0   3   7      293.05      293.15      7.69 o 
   1   3   7      402.21      404.63      9.00 o 
   2   3   7      198.96      203.03      6.04 o 
   3   3   7      432.33      456.54     10.04 o 
   4   3   7       29.46       29.27      3.04 o 
   5   3   7        0.81        3.74      1.88 o 
   6   3   7        2.16        5.26      2.94 o 
   7   3   7      130.36      132.66      6.19 o 
   8   3   7        1.66        6.23      2.51 o 
   9   3   7       59.67       56.33      6.10 o 
  10   3   7       24.48       20.24      3.12 o 
  11   3   7        0.29        0.90      2.13 o 
 -12   4   7        7.92        8.30      4.21 o 
 -11   4   7       39.88       28.65      6.26 o 
 -10   4   7        2.08        3.00      3.43 o 
  -9   4   7        8.82       13.94      5.04 o 
  -8   4   7       12.49       14.98      3.69 o 
  -7   4   7      865.41      875.46     24.56 o 
  -6   4   7       75.00       70.54      7.03 o 
  -5   4   7      319.90      327.17     12.98 o 
  -4   4   7      136.78      139.57      9.73 o 
  -3   4   7      256.11      254.76      6.95 o 
  -2   4   7      156.61      158.46      5.15 o 
  -1   4   7      367.19      374.18      8.89 o 
   0   4   7        5.23        3.66      1.59 o 
   1   4   7      311.49      310.24      7.08 o 
   2   4   7      213.73      220.95      6.29 o 
   3   4   7        1.55        2.91      1.84 o 
   4   4   7      155.08      144.84      8.12 o 
   5   4   7      455.71      475.10     10.39 o 
   6   4   7        0.17        2.76      2.02 o 
   7   4   7       74.07       77.61      7.09 o 
   8   4   7      142.32      144.95      6.84 o 
   9   4   7      123.93       99.87     13.02 o 
  10   4   7        9.84        7.68      3.32 o 
 -11   5   7        8.63       15.28      4.25 o 
 -10   5   7      106.27       77.24     19.74 o 
  -9   5   7       35.44       26.79      5.99 o 
  -8   5   7        0.08        0.97      4.14 o 
  -7   5   7      310.95      311.69     10.50 o 
  -6   5   7        1.20        4.36      4.74 o 
  -5   5   7      344.27      352.99     11.62 o 
  -4   5   7      361.44      371.66     10.53 o 
  -3   5   7       13.34       16.15      3.58 o 
  -2   5   7      173.24      169.02     10.41 o 
  -1   5   7      132.75      130.85      4.48 o 
   0   5   7       80.44       80.11      3.61 o 
   1   5   7       54.13       50.26      4.66 o 
   2   5   7        5.39        3.62      1.54 o 
   3   5   7       21.55       22.98      3.64 o 
   4   5   7       88.32       88.93      9.02 o 
   5   5   7        4.73        5.15      2.11 o 
   6   5   7       84.46       85.27      5.68 o 
   7   5   7        1.98        4.94      1.96 o 
   8   5   7        9.78        9.09      2.52 o 
   9   5   7       75.22       79.44      5.73 o 
 -10   6   7        2.16        4.78      4.40 o 
  -9   6   7        2.70        5.33      4.74 o 
  -8   6   7        2.96        3.65      2.28 o 
  -7   6   7      225.58      229.55     10.68 o 
  -6   6   7       12.08       10.53      2.86 o 
  -5   6   7       24.47       15.72      5.79 o 
  -4   6   7      125.57      125.86      7.12 o 
  -3   6   7        4.36        6.39      2.06 o 
  -2   6   7      172.25      174.77      5.97 o 
  -1   6   7        5.17        4.39      1.96 o 
   0   6   7      740.97      788.47     15.34 o 
   1   6   7       67.40       71.22      3.45 o 
   2   6   7       65.53       72.13      4.71 o 
   3   6   7       13.90       12.30      2.70 o 
   4   6   7       14.55       13.67      2.84 o 
   5   6   7       79.11       81.68      6.39 o 
   6   6   7      169.72      182.18      7.10 o 
   7   6   7        5.70        2.61      1.95 o 
   8   6   7        7.70        9.77      2.49 o 
  -8   7   7       30.27       13.93      6.67 o 
  -7   7   7       26.21       24.68      7.11 o 
  -6   7   7       31.73       25.78      7.65 o 
  -5   7   7      320.35      301.28     10.84 o 
  -4   7   7        9.97        8.15      4.43 o 
  -3   7   7       58.84       49.36      8.88 o 
  -2   7   7       25.19       29.75      5.92 o 
  -1   7   7       77.57       81.54     10.95 o 
   0   7   7       73.52       70.64      4.78 o 
   1   7   7       41.78       41.14      4.97 o 
   2   7   7        4.49        7.30      2.22 o 
   3   7   7      159.34      159.65      9.13 o 
   4   7   7      210.20      190.62     10.44 o 
   5   7   7        6.11        8.09      2.26 o 
   6   7   7        6.93        5.44      1.93 o 
   7   7   7        3.67        3.30      1.84 o 
  -5   8   7      316.18      340.76     10.45 o 
  -4   8   7       18.69       13.93      5.32 o 
  -3   8   7      180.08      184.77     12.74 o 
  -2   8   7      146.56      147.05     33.15 o 
  -1   8   7       51.34       59.76     10.76 o 
   0   8   7       32.27       25.63      6.68 o 
   1   8   7       17.76        7.55      4.50 o 
   2   8   7      127.29      121.95      7.39 o 
   3   8   7        1.53        5.82      2.84 o 
   4   8   7       22.86       18.57      5.46 o 
   5   8   7       20.57       19.29      4.25 o 
  -3   9   7       12.41        5.88      2.68 o 
  -2   9   7       54.21       67.71     23.43 o 
  -1   9   7       40.55       30.33     12.12 o 
   0   9   7        7.01        9.01      4.75 o 
   1   9   7       66.26       66.65     14.91 o 
 -12   0   8      151.46      113.32     41.24 o 
 -11   0   8        0.73       -1.49      7.28 o 
 -10   0   8      642.29      705.99     16.74 o 
  -9   0   8       36.66       24.30     11.98 o 
  -8   0   8        0.87       -3.81      7.84 o 
  -6   0   8       13.02       12.53      5.74 o 
  -5   0   8      129.62      143.29     13.60 o 
  -4   0   8      126.46      152.20     27.83 o 
  -3   0   8        0.21        5.38      6.11 o 
  -2   0   8     1174.28     1137.44     42.11 o 
  -1   0   8       44.58       41.23      6.14 o 
   0   0   8       21.25       23.39      4.05 o 
   1   0   8       25.52       25.53      7.21 o 
   2   0   8      287.82      308.02      9.94 o 
   3   0   8        0.09        3.84      1.77 o 
   4   0   8       83.26       83.72      6.46 o 
   5   0   8       70.85       71.97     10.07 o 
   6   0   8       15.00       19.04      3.95 o 
   7   0   8      315.37      333.30     14.08 o 
   8   0   8        0.25        2.58      3.02 o 
   9   0   8        4.04        6.18      5.14 o 
  10   0   8        0.27       -1.31      3.76 o 
 -12   1   8      155.58      159.41     13.24 o 
 -11   1   8      129.49      106.26     11.96 o 
 -10   1   8       84.43       79.60     16.20 o 
  -9   1   8        4.89       11.56      4.92 o 
  -8   1   8      490.74      525.61     11.60 o 
  -7   1   8      143.90      180.66     25.68 o 
  -6   1   8      226.01      232.63     21.94 o 
  -5   1   8       34.27       32.41      5.66 o 
  -4   1   8       51.10       40.80      4.60 o 
  -3   1   8      292.57      284.04     10.10 o 
  -2   1   8      152.35      148.04      7.30 o 
  -1   1   8      417.90      424.92     11.72 o 
   0   1   8       79.74       77.57      3.58 o 
   1   1   8      161.87      159.26      6.10 o 
   2   1   8      190.16      194.82      5.55 o 
   3   1   8       28.96       27.99      3.65 o 
   4   1   8      560.04      555.01     12.67 o 
   5   1   8      190.29      210.86      7.26 o 
   6   1   8        2.90        5.70      2.14 o 
   7   1   8        1.54        2.86      2.14 o 
   8   1   8      122.72      134.74      6.44 o 
   9   1   8      168.53      180.38      7.04 o 
  10   1   8       19.14       21.95      4.19 o 
 -11   2   8      122.77      122.13      9.19 o 
 -10   2   8       80.66       80.21      6.88 o 
  -9   2   8      245.80      247.08     11.92 o 
  -8   2   8        0.18        3.00      4.99 o 
  -7   2   8       87.80       82.87      9.19 o 
  -6   2   8      187.41      195.88      9.12 o 
  -5   2   8      691.88      749.99     34.28 o 
  -4   2   8      115.53      124.16      7.23 o 
  -3   2   8      536.91      536.08     15.65 o 
  -2   2   8       18.31       18.94      3.55 o 
  -1   2   8       33.89       32.11      3.84 o 
   0   2   8       40.58       32.57      3.37 o 
   1   2   8       44.31       52.93      7.53 o 
   2   2   8      184.78      197.82      6.42 o 
   3   2   8        1.02        1.96      1.93 o 
   4   2   8       14.21       18.66      2.86 o 
   5   2   8      178.18      159.47      7.86 o 
   6   2   8      161.28      166.18      6.25 o 
   7   2   8        6.43        6.48      2.25 o 
   8   2   8      156.57      151.33      6.17 o 
   9   2   8        5.27        3.42      1.79 o 
  10   2   8       95.60       80.86      7.90 o 
 -11   3   8      124.30      134.95     21.46 o 
 -10   3   8        3.31        2.62      3.46 o 
  -9   3   8        9.86        3.78      4.65 o 
  -8   3   8       23.01       21.48      4.48 o 
  -7   3   8       43.97       42.86      6.60 o 
  -6   3   8       19.83       20.60      4.11 o 
  -5   3   8       27.05       24.76     11.10 o 
  -4   3   8      465.00      448.04     16.75 o 
  -3   3   8      387.16      384.04     12.98 o 
  -2   3   8       23.63       23.82      3.10 o 
  -1   3   8        0.25        1.85      2.94 o 
   0   3   8      599.58      625.41     15.33 o 
   1   3   8      520.80      517.98     11.33 o 
   2   3   8        9.41        9.77      2.01 o 
   3   3   8      291.61      288.80      7.59 o 
   4   3   8      260.28      253.74      7.30 o 
   5   3   8      167.02      173.45      8.47 o 
   6   3   8       12.02       10.00      2.33 o 
   7   3   8        0.13        2.86      1.84 o 
   8   3   8        0.67        1.80      2.06 o 
   9   3   8        8.31        7.06      2.43 o 
 -10   4   8       54.42       43.41     12.75 o 
  -9   4   8      241.39      273.01     25.63 o 
  -8   4   8      180.12      178.62      9.47 o 
  -7   4   8       12.40       19.94      8.49 o 
  -6   4   8      300.04      283.35      8.49 o 
  -5   4   8      614.56      639.25     14.44 o 
  -4   4   8      504.00      523.06     18.77 o 
  -3   4   8      151.77      139.90     18.90 o 
  -2   4   8        7.74        9.86      3.14 o 
  -1   4   8       10.22       10.74      2.17 o 
   0   4   8       11.45       10.78      3.18 o 
   1   4   8      221.76      216.64      6.02 o 
   2   4   8      118.87      123.08     10.76 o 
   3   4   8        2.78        2.51      1.94 o 
   4   4   8       37.66       39.40      6.58 o 
   5   4   8       29.21       28.80      4.31 o 
   6   4   8        1.85        3.95      2.20 o 
   7   4   8        2.34        4.56      2.12 o 
   8   4   8       51.46       61.80      7.51 o 
   9   4   8        1.69       -0.30      3.57 o 
  -9   5   8       10.06       11.74      5.84 o 
  -8   5   8        1.76        3.59      2.96 o 
  -7   5   8       37.64       39.50      4.79 o 
  -6   5   8        1.44        3.29      3.81 o 
  -5   5   8      451.41      496.27     20.03 o 
  -4   5   8      251.66      245.57      6.50 o 
  -3   5   8      184.03      175.62      8.27 o 
  -2   5   8      538.87      562.18      8.68 o 
  -1   5   8       37.95       42.11      4.11 o 
   0   5   8       25.49       20.25      3.66 o 
   1   5   8       43.35       48.38      4.20 o 
   2   5   8       11.45       12.98      2.95 o 
   3   5   8       13.79       12.25      2.66 o 
   4   5   8       20.16       23.90      3.86 o 
   5   5   8      414.94      435.14      9.62 o 
   6   5   8       59.74       50.00      8.35 o 
   7   5   8       88.18       89.29      6.91 o 
   8   5   8      129.10      131.97     10.08 o 
  -8   6   8       53.57       44.03     14.95 o 
  -7   6   8      100.13       76.64     28.96 o 
  -6   6   8      117.28      120.28      7.57 o 
  -5   6   8       35.07       37.00      4.33 o 
  -4   6   8      248.75      258.19     10.02 o 
  -3   6   8        5.07        2.76      2.09 o 
  -2   6   8      106.98      104.15      5.75 o 
  -1   6   8        1.09        2.65      2.17 o 
   0   6   8       28.01       28.31      3.60 o 
   1   6   8      230.21      232.82     10.59 o 
   2   6   8        9.43       10.38      5.28 o 
   3   6   8       70.00       70.82      8.37 o 
   4   6   8      142.82      144.64      6.40 o 
   5   6   8      285.92      271.02      5.13 o 
   6   6   8      110.30      111.05     11.99 o 
  -6   7   8      275.59      305.86     19.91 o 
  -5   7   8        7.97        4.07      2.74 o 
  -4   7   8       18.03       12.84      4.67 o 
  -3   7   8        1.04        4.61      2.72 o 
  -2   7   8      261.36      251.85      9.74 o 
  -1   7   8       60.59       50.10     10.62 o 
   0   7   8       13.15       18.60      4.01 o 
   1   7   8        2.93        9.97      4.17 o 
   2   7   8        9.13        2.45      2.61 o 
   3   7   8       75.06       73.14      6.10 o 
   4   7   8       42.60       47.58      9.01 o 
  -2   8   8       40.27       59.85     16.78 o 
  -1   8   8       41.64       42.71     10.08 o 
   0   8   8        7.57       17.32      7.12 o 
   1   8   8       12.43       15.71      7.88 o 
 -10   1   9       29.15       20.97      5.98 o 
  -9   1   9        5.01        1.74      4.31 o 
  -8   1   9       91.69       91.32      8.77 o 
  -7   1   9      275.74      272.06     13.72 o 
  -6   1   9       83.57       72.02     12.32 o 
  -5   1   9      118.31      103.08     16.61 o 
  -4   1   9        0.56        3.89      6.93 o 
  -3   1   9       31.91       32.90      6.07 o 
  -2   1   9       85.26       76.27      5.57 o 
  -1   1   9        2.25        6.02      4.26 o 
   0   1   9       16.51       17.92      4.33 o 
   1   1   9       86.41       72.90     12.27 o 
   2   1   9       15.30       13.15      2.27 o 
   3   1   9      113.48      100.97      4.15 o 
   4   1   9       16.19       13.26      2.48 o 
   5   1   9      274.05      247.87      8.90 o 
   6   1   9        2.23        3.48      2.22 o 
   7   1   9       22.39       13.97      3.01 o 
   8   1   9        4.74        2.90      2.28 o 
  -9   2   9      105.53       94.36     12.73 o 
  -8   2   9       35.70       37.16      6.15 o 
  -7   2   9       72.58       60.67     16.96 o 
  -6   2   9       34.22       40.35      5.77 o 
  -5   2   9       68.52       66.83     12.78 o 
  -4   2   9        8.37       12.59      4.43 o 
  -3   2   9      795.48      801.42     14.32 o 
  -2   2   9      481.25      465.88     10.76 o 
  -1   2   9      215.53      228.16      7.81 o 
   0   2   9       75.65       70.30      5.16 o 
   1   2   9        4.46        5.25      7.38 o 
   2   2   9       97.89       78.07      8.64 o 
   3   2   9      488.36      460.39      6.15 o 
   4   2   9      158.17      145.52      7.15 o 
   5   2   9       51.35       54.02      5.40 o 
   6   2   9       30.26       38.71      4.35 o 
   7   2   9      191.10      162.34      5.88 o 
   8   2   9       20.01       20.89      4.10 o 
  -9   3   9       46.01       31.09      8.48 o 
  -8   3   9       29.54       20.77      5.51 o 
  -7   3   9        6.83        6.10      4.69 o 
  -6   3   9      113.18       96.26     12.85 o 
  -5   3   9      304.98      313.25     17.43 o 
  -4   3   9        0.02        3.75      3.41 o 
  -3   3   9        5.36        5.59      4.22 o 
  -2   3   9       43.76       41.45      4.53 o 
  -1   3   9        0.76        1.71      4.67 o 
   0   3   9       16.10       14.64      4.88 o 
   1   3   9        3.96        4.07      2.52 o 
   2   3   9       37.13       26.38      5.36 o 
   3   3   9        0.11        2.57      2.21 o 
   4   3   9        0.96        1.68      1.81 o 
   5   3   9      350.87      309.44      8.94 o 
   6   3   9       72.19       73.80      6.06 o 
   7   3   9        7.69        5.20      2.43 o 
  -8   4   9       29.48       35.69      6.49 o 
  -7   4   9        0.74        0.35      4.27 o 
  -6   4   9       64.83       55.43      6.02 o 
  -5   4   9      321.92      321.61     11.22 o 
  -4   4   9       31.27       34.29      4.94 o 
  -3   4   9       79.53       73.20      7.03 o 
  -2   4   9        1.58        4.25      3.98 o 
  -1   4   9        0.17        5.62      3.71 o 
   0   4   9        7.03        7.26      4.43 o 
   1   4   9        0.75        5.57      2.90 o 
   2   4   9        8.46        5.76      2.24 o 
   3   4   9        0.19        5.28      2.00 o 
   4   4   9       52.29       51.39      5.60 o 
   5   4   9       66.17       44.69      9.78 o 
   6   4   9        5.72        5.45      2.54 o 
  -7   5   9      149.58      144.19     32.42 o 
  -6   5   9      250.48      243.47      7.65 o 
  -5   5   9      132.17      113.98     13.41 o 
  -4   5   9        4.86        6.83      3.69 o 
  -3   5   9        1.60        5.19      2.32 o 
  -2   5   9       61.21       64.52      5.55 o 
  -1   5   9       39.24       36.45      3.79 o 
   0   5   9      151.52      159.40      7.21 o 
   1   5   9       87.08       88.49      5.28 o 
   2   5   9       17.02       20.34      3.29 o 
   3   5   9       77.61       70.39     12.30 o 
   4   5   9        6.42        6.53      2.26 o 
   5   5   9       11.66        8.27      2.83 o 
  -5   6   9       69.61       69.16      9.59 o 
  -4   6   9       27.56       22.17      4.44 o 
  -3   6   9       90.83       75.43     12.95 o 
  -2   6   9      126.23      121.00      5.65 o 
  -1   6   9        0.81        3.35      1.67 o 
   0   6   9       66.49       70.48      4.44 o 
   1   6   9       35.22       28.08      3.09 o 
   2   6   9      237.09      241.45      9.40 o 
   3   6   9       56.64       63.62      6.80 o 
  -7   0  10      106.70      103.64     10.26 o 
  -6   0  10      175.77      226.22     12.61 o 
  -5   0  10       42.82       31.73     12.30 o 
  -4   0  10       67.12       57.78      7.50 o 
  -3   0  10        0.00        4.87      6.35 o 
  -2   0  10       22.97       30.17      7.87 o 
  -1   0  10      101.09      106.86     10.07 o 
   0   0  10        0.37        1.83      6.34 o 
   1   0  10        0.82       10.09      6.14 o 
   2   0  10        7.80        8.81      4.98 o 
   3   0  10        0.61        4.85      5.08 o 
   4   0  10       19.01       11.49      8.52 o 
   5   0  10        0.05        2.56      2.03 o 
  -7   1  10        5.45        9.49      5.47 o 
  -6   1  10      223.63      241.28      8.57 o 
  -5   1  10       46.72       36.48     11.16 o 
  -4   1  10      106.49      106.53     10.90 o 
  -3   1  10        3.03        7.03      5.03 o 
  -2   1  10      184.46      180.41     14.09 o 
  -1   1  10      232.60      213.45     10.91 o 
   0   1  10       12.87       15.18      4.62 o 
   1   1  10       68.93       65.77      6.22 o 
   2   1  10       94.27       79.07     17.68 o 
   3   1  10      162.82      161.22      9.17 o 
   4   1  10       39.98       25.58      5.18 o 
   5   1  10      145.95      149.58      8.02 o 
  -7   2  10       48.74       40.66      8.00 o 
  -6   2  10       32.33       40.48      4.81 o 
  -5   2  10       19.49       14.34      4.30 o 
  -4   2  10      193.61      192.96      8.10 o 
  -3   2  10        1.99        5.79      4.71 o 
  -2   2  10       14.65       17.95      4.19 o 
  -1   2  10       45.13       40.31      4.98 o 
   0   2  10        0.88        6.00      4.83 o 
   1   2  10       18.42       19.01      5.35 o 
   2   2  10        0.01        0.54      3.04 o 
   3   2  10       25.74       21.33      6.72 o 
   4   2  10        4.75        4.77      2.74 o 
   5   2  10      151.81      131.99     11.44 o 
  -6   3  10       87.78       71.03     10.98 o 
  -5   3  10        1.12       -1.40      4.43 o 
  -4   3  10      354.36      355.73      9.09 o 
  -3   3  10      377.19      392.97     12.62 o 
  -2   3  10        2.79        6.26      4.41 o 
  -1   3  10      210.81      212.34      9.18 o 
   0   3  10        8.53        1.98      4.21 o 
   1   3  10       21.70       18.34      5.97 o 
   2   3  10        0.01        8.86      8.45 o 
   3   3  10       26.35       25.13      7.59 o 
   4   3  10       73.84       80.20     13.19 o 
  -4   4  10       36.87       35.03      8.46 o 
  -3   4  10      108.61      102.65     15.31 o 
  -2   4  10        4.07        4.76      4.02 o 
  -1   4  10        0.91        1.78      3.97 o 
   0   4  10       27.11       25.20      4.57 o 
   1   4  10        3.39        3.97      4.02 o 
   2   4  10        0.02        4.15      3.82 o 
                                                 
